# Supplementary material for: DIP/Dpr interactions and the evolutionary design of specificity in protein families
Source: Nat Commun. 2020 May 1;11:2125. doi: 10.1038/s41467-020-15981-8 (PMC7195491; doi:10.1038/s41467-020-15981-8)
Supplement: Supplementary file 4 — Supplementary Data 1 [file 41467_2020_15981_MOESM4_ESM.xlsx]

## Sheet: Negative constraints of DIP Dpr
	Legend
	INTERFACIAL POSITIONS PREDICTED TO SERVE AS NEGATIVE CONSTRAINTS BASED ON TWO FILTERS
	energy filter - FoldX predictions with ΔΔG >= 0.05 kcal/mol, based on consensus of predictions from all the templates in the subfamily
	evolutionary filter: conserved property differences between orthologs of the two subgroups under consideration (difference in identity for conserved amino acids, difference in biophysical property (hydrophobic, polar, positively charged, negatively charged), difference in size
	POSITIONS ON DPR SIDE
	Why Dprs do not interact with DIP-ɣ?																																						Why Dprs do not interact with DIP-ɣ?
	***all sequences are from Drosophila Melanogaster
	Template complex mutated in FoldX	WT		MT	1	2	3	4	5	6	7	8	9	10	11	12	13	14	15	16	17	18	19	20	21	22	23	24	25	26	27	28	29	30	31	32	33		Template complex	WT	→	MT	1	2	3	4	5	6	7
	Dpr11/DIP-ɣ	Dpr11	→	Dpr5	D	R	A	S	I	R	Q	R	D	L	H	I	I	G	M	Y	T	N	D	Q	R	Q	R	D	E	Q	S	T	E	P	K	S	A		Dpr11/DIP-ɣ	Dpr11	→	Dpr5	-0.05	0.03	0.55	0	0	0	0.28
	Dpr11/DIP-ɣ	Dpr11	→	Dpr4	D	R	A	S	I	R	K	R	D	L	H	I	V	G	L	Y	T	N	D	Q	R	Q	R	D	E	Q	S	T	E	P	K	S	G		Dpr11/DIP-ɣ	Dpr11	→	Dpr4	-0.05	0.03	0.55	0	0	0	0.38
	Dpr11/DIP-ɣ	Dpr11	→	Dpr1	D	K	D	S	I	R	K	R	D	L	H	I	A	G	T	Y	T	S	D	Q	R	Q	R	D	E	Q	N	T	E	P	K	S	S		Dpr11/DIP-ɣ	Dpr11	→	Dpr1	-0.05	0.02	1.25	0	0	0	0.38
	Dpr11/DIP-ɣ	Dpr11	→	Dpr2	D	K	S	S	I	R	K	R	D	L	H	I	A	G	L	Y	T	S	D	E	R	Q	R	D	E	Q	N	T	E	P	K	S	A		Dpr11/DIP-ɣ	Dpr11	→	Dpr2	-0.05	0.02	0	0	0	0	0.38
	Dpr11/DIP-ɣ	Dpr11	→	Dpr3	D	K	S	S	I	R	K	R	D	L	H	I	V	G	A	Y	T	S	D	K	R	L	K	D	E	Q	N	T	E	P	K	S	A		Dpr11/DIP-ɣ	Dpr11	→	Dpr3	-0.05	0.02	0	0	0	0	0.38
				Dpr11	N	K	S	S	I	R	L	R	D	G	H	I	V	D	A	F	I	A	D	Q	R	Q	R	D	E	Q	S	T	E	P	K	S	R
					1	2	3	4	5	6	7	8	9	10	11	12	13	14	15	16	17	18	19	20	21	22	23	24	25	26	27	28	29	30	31	32	33		Template complex	WT	→	MT	1	2	3	4	5	6	7
	Dpr11/DIP-ɣ	Dpr11	→	Dpr7	N	R	T	S	M	R	K	R	D	L	H	I	T	N	Y	Y	T	G	D	Q	R	Q	R	D	E	Q	N	T	E	P	K	N	A		Dpr11/DIP-ɣ	Dpr11	→	Dpr7	0	0.03	0.94	0	-0.18	0	0.38
				Dpr11	N	K	S	S	I	R	L	R	D	G	H	I	V	D	A	F	I	A	D	Q	R	Q	R	D	E	Q	S	T	E	P	K	S	R
					1	2	3	4	5	6	7	8	9	10	11	12	13	14	15	16	17	18	19	20	21	22	23	24	25	26	27	28	29	30	31	32	33		Template complex	WT	→	MT	1	2	3	4	5	6	7
	Dpr11/DIP-ɣ	Dpr11	→	Dpr12	R	N	Q	S	I	R	R	R	D	W	H	I	S	G	Q	Y	T	N	D	E	R	Q	R	D	E	Q	S	T	P	T	G	S	F		Dpr11/DIP-ɣ	Dpr11	→	Dpr12	-0.49	-0.09	0.84	0	0	0	0.12
				Dpr11	N	K	S	S	I	R	L	R	D	G	H	I	V	D	A	F	I	A	D	Q	R	Q	R	D	E	Q	S	T	E	P	K	S	R
					1	2	3	4	5	6	7	8	9	10	11	12	13	14	15	16	17	18	19	20	21	22	23	24	25	26	27	28	29	30	31	32	33		Template complex	WT	→	MT	1	2	3	4	5	6	7
	Dpr11/DIP-ɣ	Dpr11	→	Dpr14	G	K	T	S	M	R	R	R	D	L	T	L	F	G	H	Y	S	G	D	S	R	N	R	D	E	Q	S	S	H	P	P	V	L		Dpr11/DIP-ɣ	Dpr11	→	Dpr14	-0.04	0.02	0.94	0	-0.18	0	0.12
	Dpr11/DIP-ɣ	Dpr11	→	Dpr20	D	K	T	S	V	R	H	N	A	L	D	L	V	G	H	Y	T	G	D	K	R	K	D	D	E	Q	S	T	H	P	P	V	Q		Dpr11/DIP-ɣ	Dpr11	→	Dpr20	-0.05	0.02	0.94	0	0.78	0	0.18
	Dpr11/DIP-ɣ	Dpr11	→	Dpr18	D	K	T	M	V	R	R	T	K	V	S	L	V	G	V	Y	S	G	D	P	R	Q	E	D	M	Q	S	T	H	P	P	V	T		Dpr11/DIP-ɣ	Dpr11	→	Dpr18	-0.05	0.02	0.94	-1.99	0.78	0	0.12
	Dpr11/DIP-ɣ	Dpr11	→	Dpr13	E	G	V	S	I	R	K	K	D	Y	H	L	V	G	T	Y	S	S	D	E	R	Q	R	D	E	Q	S	T	H	P	P	S	F		Dpr11/DIP-ɣ	Dpr11	→	Dpr13	-0.02	-0.11	-0.09	0	0	0	0.38
	Dpr11/DIP-ɣ	Dpr11	→	Dpr19	P	A	T	S	I	R	R	K	D	F	Q	L	V	G	S	H	S	S	D	K	R	R	E	D	E	Q	S	I	Y	P	T	S	V		Dpr11/DIP-ɣ	Dpr11	→	Dpr19	0.08	-0.17	0.94	0	0	0	0.12
				Dpr11	N	K	S	S	I	R	L	R	D	G	H	I	V	D	A	F	I	A	D	Q	R	Q	R	D	E	Q	S	T	E	P	K	S	R
					1	2	3	4	5	6	7	8	9	10	11	12	13	14	15	16	17	18	19	20	21	22	23	24	25	26	27	28	29	30	31	32	33		Template complex	WT	→	MT	1	2	3	4	5	6	7
	Dpr11/DIP-ɣ	Dpr11	→	Dpr6	N	K	T	S	I	R	H	R	D	I	H	I	V	G	Y	Y	T	S	D	Q	R	Q	R	D	E	Q	S	T	Q	P	V	S	F		Dpr11/DIP-ɣ	Dpr11	→	Dpr6	0	0.02	0.94	0	0	0	0.18
	Dpr11/DIP-ɣ	Dpr11	→	Dpr10	N	K	T	A	I	R	H	R	D	L	H	I	V	G	Y	Y	T	T	D	Q	R	Q	R	D	E	Q	S	T	Q	P	V	S	S		Dpr11/DIP-ɣ	Dpr11	→	Dpr10	0	0.02	0.94	-0.17	0	0	0.18
				Dpr11	N	K	S	S	I	R	L	R	D	G	H	I	V	D	A	F	I	A	D	Q	R	Q	R	D	E	Q	S	T	E	P	K	S	R
					1	2	3	4	5	6	7	8	9	10	11	12	13	14	15	16	17	18	19	20	21	22	23	24	25	26	27	28	29	30	31	32	33		Template complex	WT	→	MT	1	2	3	4	5	6	7
	Dpr11/DIP-ɣ	Dpr11	→	Dpr8	N	R	T	S	V	R	H	R	D	I	H	L	V	G	Y	Y	T	S	D	Q	R	Q	K	D	E	Q	S	T	T	P	P	G	S		Dpr11/DIP-ɣ	Dpr11	→	Dpr8	0	0.03	0.94	0	0.78	0	0.18
	Dpr11/DIP-ɣ	Dpr11	→	Dpr9	N	K	T	S	V	R	H	R	D	I	H	L	V	G	Y	Y	T	S	D	Q	R	Q	R	D	E	Q	S	T	T	P	H	S	Y		Dpr11/DIP-ɣ	Dpr11	→	Dpr9	0	0.02	0.94	0	0.78	0	0.18
	Dpr11/DIP-ɣ	Dpr11	→	Dpr21	N	K	T	S	I	R	H	R	D	L	H	L	V	S	S	Y	T	S	D	Q	R	Q	R	D	E	Q	S	T	T	P	P	G	T		Dpr11/DIP-ɣ	Dpr11	→	Dpr21	0	0.02	0.94	0	0	0	0.18
				Dpr11	N	K	S	S	I	R	L	R	D	G	H	I	V	D	A	F	I	A	D	Q	R	Q	R	D	E	Q	S	T	E	P	K	S	R
	Why Dprs do not interact with DIP-⍺?																																						Why Dprs do not interact with DIP-⍺?
	Complex mutated in FoldX	WT		MT	1	2	3	4	5	6	7	8	9	10	11	12	13	14	15	16	17	18	19	20	21	22	23	24	25	26	27	28	29	30	31	32	33		Template complex	WT	→	MT	1	2	3	4	5	6	7
	Dpr6/DIP-⍺	Dpr6	→	Dpr5	D	R	A	S	I	R	Q	R	D	L	H	I	I	G	M	Y	T	N	D	Q	R	Q	R	D	E	Q	S	T	E	P	K	S	A		Dpr6/DIP-⍺	Dpr6	→	Dpr5	0.04	0.07	0.46	0	0	0	0.35
	Dpr6/DIP-⍺	Dpr6	→	Dpr4	D	R	A	S	I	R	K	R	D	L	H	I	V	G	L	Y	T	N	D	Q	R	Q	R	D	E	Q	S	T	E	P	K	S	G		Dpr6/DIP-⍺	Dpr6	→	Dpr4	0.04	0.07	0.46	0	0	0	0.46
	Dpr6/DIP-⍺	Dpr6	→	Dpr1	D	K	D	S	I	R	K	R	D	L	H	I	A	G	T	Y	T	S	D	Q	R	Q	R	D	E	Q	N	T	E	P	K	S	S		Dpr6/DIP-⍺	Dpr6	→	Dpr1	0.04	0	0.55	0	0	0	0.46
	Dpr6/DIP-⍺	Dpr6	→	Dpr2	D	K	S	S	I	R	K	R	D	L	H	I	A	G	L	Y	T	S	D	E	R	Q	R	D	E	Q	N	T	E	P	K	S	A		Dpr6/DIP-⍺	Dpr6	→	Dpr2	0.04	0	0.56	0	0	0	0.46
	Dpr6/DIP-⍺	Dpr6	→	Dpr3	D	K	S	S	I	R	K	R	D	L	H	I	V	G	A	Y	T	S	D	K	R	L	K	D	E	Q	N	T	E	P	K	S	A		Dpr6/DIP-⍺	Dpr6	→	Dpr3	0.04	0	0.56	0	0	0	0.46
	Dpr10/DIP-⍺ (chains AB)	Dpr10	→	Dpr5	D	R	A	S	I	R	Q	R	D	L	H	I	I	G	M	Y	T	N	D	Q	R	Q	R	D	E	Q	S	T	E	P	K	S	A		Dpr10/DIP-⍺ (chains AB)	Dpr10	→	Dpr5	0.37	0.17	0.49	0.51	-0.05	0	0.17
	Dpr10/DIP-⍺ (chains AB)	Dpr10	→	Dpr4	D	R	A	S	I	R	K	R	D	L	H	I	V	G	L	Y	T	N	D	Q	R	Q	R	D	E	Q	S	T	E	P	K	S	G		Dpr10/DIP-⍺ (chains AB)	Dpr10	→	Dpr4	0.37	0.17	0.49	0.51	-0.05	0	0.06
	Dpr10/DIP-⍺ (chains AB)	Dpr10	→	Dpr1	D	K	D	S	I	R	K	R	D	L	H	I	A	G	T	Y	T	S	D	Q	R	Q	R	D	E	Q	N	T	E	P	K	S	S		Dpr10/DIP-⍺ (chains AB)	Dpr10	→	Dpr1	0.37	0	0.41	0.51	-0.05	0	0.06
	Dpr10/DIP-⍺ (chains AB)	Dpr10	→	Dpr2	D	K	S	S	I	R	K	R	D	L	H	I	A	G	L	Y	T	S	D	E	R	Q	R	D	E	Q	N	T	E	P	K	S	A		Dpr10/DIP-⍺ (chains AB)	Dpr10	→	Dpr2	0.37	0	0.61	0.51	-0.05	0	0.06
	Dpr10/DIP-⍺ (chains AB)	Dpr10	→	Dpr3	D	K	S	S	I	R	K	R	D	L	H	I	V	G	A	Y	T	S	D	K	R	L	K	D	E	Q	N	T	E	P	K	S	A		Dpr10/DIP-⍺ (chains AB)	Dpr10	→	Dpr3	0.37	0	0.61	0.51	-0.05	0	0.06
	Dpr10/DIP-⍺ (chains CD)	Dpr10	→	Dpr5	D	R	A	S	I	R	Q	R	D	L	H	I	I	G	M	Y	T	N	D	Q	R	Q	R	D	E	Q	S	T	E	P	K	S	A		Dpr10/DIP-⍺ (chains CD)	Dpr10	→	Dpr5	0.23	0.18	0.14	0.44	-0.01	-0.02	0.14
	Dpr10/DIP-⍺ (chains CD)	Dpr10	→	Dpr4	D	R	A	S	I	R	K	R	D	L	H	I	V	G	L	Y	T	N	D	Q	R	Q	R	D	E	Q	S	T	E	P	K	S	G		Dpr10/DIP-⍺ (chains CD)	Dpr10	→	Dpr4	0.23	0.18	0.14	0.44	-0.01	-0.02	0.14
	Dpr10/DIP-⍺ (chains CD)	Dpr10	→	Dpr1	D	K	D	S	I	R	K	R	D	L	H	I	A	G	T	Y	T	S	D	Q	R	Q	R	D	E	Q	N	T	E	P	K	S	S		Dpr10/DIP-⍺ (chains CD)	Dpr10	→	Dpr1	0.23	0	0.3	0.44	-0.01	-0.02	0.14
	Dpr10/DIP-⍺ (chains CD)	Dpr10	→	Dpr2	D	K	S	S	I	R	K	R	D	L	H	I	A	G	L	Y	T	S	D	E	R	Q	R	D	E	Q	N	T	E	P	K	S	A		Dpr10/DIP-⍺ (chains CD)	Dpr10	→	Dpr2	0.23	0	0.24	0.44	-0.01	-0.02	0.14
	Dpr10/DIP-⍺ (chains CD)	Dpr10	→	Dpr3	D	K	S	S	I	R	K	R	D	L	H	I	V	G	A	Y	T	S	D	K	R	L	K	D	E	Q	N	T	E	P	K	S	A		Dpr10/DIP-⍺ (chains CD)	Dpr10	→	Dpr3	0.23	0	0.24	0.44	-0.01	-0.02	0.14
				Dpr6	N	K	T	S	I	R	H	R	D	I	H	I	V	G	Y	Y	T	S	D	Q	R	Q	R	D	E	Q	S	T	Q	P	V	S	F
				Dpr10	N	K	T	A	I	R	H	R	D	L	H	I	V	G	Y	Y	T	T	D	Q	R	Q	R	D	E	Q	S	T	Q	P	V	S	S
					1	2	3	4	5	6	7	8	9	10	11	12	13	14	15	16	17	18	19	20	21	22	23	24	25	26	27	28	29	30	31	32	33		Template complex	WT	→	MT	1	2	3	4	5	6	7
	Dpr6/DIP-⍺	Dpr6	→	Dpr7	N	R	T	S	M	R	K	R	D	L	H	I	T	N	Y	Y	T	G	D	Q	R	Q	R	D	E	Q	N	T	E	P	K	N	A		Dpr6/DIP-⍺	Dpr6	→	Dpr7	0	0.07	0	0	-0.62	0	0.46
	Dpr10/DIP-⍺ (chains AB)	Dpr10	→	Dpr7	N	R	T	S	M	R	K	R	D	L	H	I	T	N	Y	Y	T	G	D	Q	R	Q	R	D	E	Q	N	T	E	P	K	N	A		Dpr10/DIP-⍺ (chains AB)	Dpr10	→	Dpr7	-0.01	0.17	-0.01	0.51	-0.28	0	0.06
	Dpr10/DIP-⍺ (chains CD)	Dpr10	→	Dpr7	N	R	T	S	M	R	K	R	D	L	H	I	T	N	Y	Y	T	G	D	Q	R	Q	R	D	E	Q	N	T	E	P	K	N	A		Dpr10/DIP-⍺ (chains CD)	Dpr10	→	Dpr7	0	0.18	-0.1	0.44	1.1	-0.02	0.14
				Dpr6	N	K	T	S	I	R	H	R	D	I	H	I	V	G	Y	Y	T	S	D	Q	R	Q	R	D	E	Q	S	T	Q	P	V	S	F
				Dpr10	N	K	T	A	I	R	H	R	D	L	H	I	V	G	Y	Y	T	T	D	Q	R	Q	R	D	E	Q	S	T	Q	P	V	S	S
					1	2	3	4	5	6	7	8	9	10	11	12	13	14	15	16	17	18	19	20	21	22	23	24	25	26	27	28	29	30	31	32	33		Template complex	WT	→	MT	1	2	3	4	5	6	7
	Dpr6/DIP-⍺	Dpr6	→	Dpr12	R	N	Q	S	I	R	R	R	D	W	H	I	S	G	Q	Y	T	N	D	E	R	Q	R	D	E	Q	S	T	P	T	G	S	F		Dpr6/DIP-⍺	Dpr6	→	Dpr12	-0.6	0.08	0.4	0	0	0	0.52
	Dpr10/DIP-⍺ (chains AB)	Dpr10	→	Dpr12	R	N	Q	S	I	R	R	R	D	W	H	I	S	G	Q	Y	T	N	D	E	R	Q	R	D	E	Q	S	T	P	T	G	S	F		Dpr10/DIP-⍺ (chains AB)	Dpr10	→	Dpr12	0.36	0.12	0.44	0.51	-0.05	0	0.18
	Dpr10/DIP-⍺ (chains CD)	Dpr10	→	Dpr12	R	N	Q	S	I	R	R	R	D	W	H	I	S	G	Q	Y	T	N	D	E	R	Q	R	D	E	Q	S	T	P	T	G	S	F		Dpr10/DIP-⍺ (chains CD)	Dpr10	→	Dpr12	0.19	0.22	0.01	0.44	-0.01	-0.02	0.18
				Dpr6	N	K	T	S	I	R	H	R	D	I	H	I	V	G	Y	Y	T	S	D	Q	R	Q	R	D	E	Q	S	T	Q	P	V	S	F
				Dpr10	N	K	T	A	I	R	H	R	D	L	H	I	V	G	Y	Y	T	T	D	Q	R	Q	R	D	E	Q	S	T	Q	P	V	S	S
					1	2	3	4	5	6	7	8	9	10	11	12	13	14	15	16	17	18	19	20	21	22	23	24	25	26	27	28	29	30	31	32	33		Template complex	WT	→	MT	1	2	3	4	5	6	7
	Dpr6/DIP-⍺	Dpr6	→	Dpr14	G	K	T	S	M	R	R	R	D	L	T	L	F	G	H	Y	S	G	D	S	R	N	R	D	E	Q	S	S	H	P	P	V	L		Dpr6/DIP-⍺	Dpr6	→	Dpr14	0.03	0	0	0	-0.62	0	0.52
	Dpr6/DIP-⍺	Dpr6	→	Dpr20	D	K	T	S	V	R	H	N	A	L	D	L	V	G	H	Y	T	G	D	K	R	K	D	D	E	Q	S	T	H	P	P	V	Q		Dpr6/DIP-⍺	Dpr6	→	Dpr20	0.04	0	0	0	0.71	0	0.13
	Dpr6/DIP-⍺	Dpr6	→	Dpr18	D	K	T	M	V	R	R	T	K	V	S	L	V	G	V	Y	S	G	D	P	R	Q	E	D	M	Q	S	T	H	P	P	V	T		Dpr6/DIP-⍺	Dpr6	→	Dpr18	0.04	0	0	-1.28	0.71	0	0.52
	Dpr6/DIP-⍺	Dpr6	→	Dpr13	E	G	V	S	I	R	K	K	D	Y	H	L	V	G	T	Y	S	S	D	E	R	Q	R	D	E	Q	S	T	H	P	P	S	F		Dpr6/DIP-⍺	Dpr6	→	Dpr13	0.04	-0.16	-0.27	0	0	0	0.46
	Dpr6/DIP-⍺	Dpr6	→	Dpr19	P	A	T	S	I	R	R	K	D	F	Q	L	V	G	S	H	S	S	D	K	R	R	E	D	E	Q	S	I	Y	P	T	S	V		Dpr6/DIP-⍺	Dpr6	→	Dpr19	0.15	-0.17	0	0	0	0	0.52
	Dpr10/DIP-⍺ (chains AB)	Dpr10	→	Dpr14	G	K	T	S	M	R	R	R	D	L	T	L	F	G	H	Y	S	G	D	S	R	N	R	D	E	Q	S	S	H	P	P	V	L		Dpr10/DIP-⍺ (chains AB)	Dpr10	→	Dpr14	0.37	0	-0.01	0.51	-0.28	0	0.18
	Dpr10/DIP-⍺ (chains AB)	Dpr10	→	Dpr20	D	K	T	S	V	R	H	N	A	L	D	L	V	G	H	Y	T	G	D	K	R	K	D	D	E	Q	S	T	H	P	P	V	Q		Dpr10/DIP-⍺ (chains AB)	Dpr10	→	Dpr20	0.37	0	-0.01	0.51	0.81	0	0
	Dpr10/DIP-⍺ (chains AB)	Dpr10	→	Dpr18	D	K	T	M	V	R	R	T	K	V	S	L	V	G	V	Y	S	G	D	P	R	Q	E	D	M	Q	S	T	H	P	P	V	T		Dpr10/DIP-⍺ (chains AB)	Dpr10	→	Dpr18	0.37	0	-0.01	-0.33	0.81	0	0.18
	Dpr10/DIP-⍺ (chains AB)	Dpr10	→	Dpr13	E	G	V	S	I	R	K	K	D	Y	H	L	V	G	T	Y	S	S	D	E	R	Q	R	D	E	Q	S	T	H	P	P	S	F		Dpr10/DIP-⍺ (chains AB)	Dpr10	→	Dpr13	0.37	-0.11	-0.11	0.51	-0.05	0	0.06
	Dpr10/DIP-⍺ (chains AB)	Dpr10	→	Dpr19	P	A	T	S	I	R	R	K	D	F	Q	L	V	G	S	H	S	S	D	K	R	R	E	D	E	Q	S	I	Y	P	T	S	V		Dpr10/DIP-⍺ (chains AB)	Dpr10	→	Dpr19	0.4	-0.19	-0.01	0.51	-0.05	0	0.18
	Dpr10/DIP-⍺ (chains CD)	Dpr10	→	Dpr14	G	K	T	S	M	R	R	R	D	L	T	L	F	G	H	Y	S	G	D	S	R	N	R	D	E	Q	S	S	H	P	P	V	L		Dpr10/DIP-⍺ (chains CD)	Dpr10	→	Dpr14	0.25	0	-0.1	0.44	1.1	-0.02	0.18
	Dpr10/DIP-⍺ (chains CD)	Dpr10	→	Dpr20	D	K	T	S	V	R	H	N	A	L	D	L	V	G	H	Y	T	G	D	K	R	K	D	D	E	Q	S	T	H	P	P	V	Q		Dpr10/DIP-⍺ (chains CD)	Dpr10	→	Dpr20	0.23	0	-0.1	0.44	0.9	-0.02	0
	Dpr10/DIP-⍺ (chains CD)	Dpr10	→	Dpr18	D	K	T	M	V	R	R	T	K	V	S	L	V	G	V	Y	S	G	D	P	R	Q	E	D	M	Q	S	T	H	P	P	V	T		Dpr10/DIP-⍺ (chains CD)	Dpr10	→	Dpr18	0.23	0	-0.1	-0.95	0.9	-0.02	0.18
	Dpr10/DIP-⍺ (chains CD)	Dpr10	→	Dpr13	E	G	V	S	I	R	K	K	D	Y	H	L	V	G	T	Y	S	S	D	E	R	Q	R	D	E	Q	S	T	H	P	P	S	F		Dpr10/DIP-⍺ (chains CD)	Dpr10	→	Dpr13	0.2	0.37	-0.77	0.44	-0.01	-0.02	0.14
	Dpr10/DIP-⍺ (chains CD)	Dpr10	→	Dpr19	P	A	T	S	I	R	R	K	D	F	Q	L	V	G	S	H	S	S	D	K	R	R	E	D	E	Q	S	I	Y	P	T	S	V		Dpr10/DIP-⍺ (chains CD)	Dpr10	→	Dpr19	0.28	0.24	-0.1	0.44	-0.01	-0.02	0.18
				Dpr6	N	K	T	S	I	R	H	R	D	I	H	I	V	G	Y	Y	T	S	D	Q	R	Q	R	D	E	Q	S	T	Q	P	V	S	F
				Dpr10	N	K	T	A	I	R	H	R	D	L	H	I	V	G	Y	Y	T	T	D	Q	R	Q	R	D	E	Q	S	T	Q	P	V	S	S
					1	2	3	4	5	6	7	8	9	10	11	12	13	14	15	16	17	18	19	20	21	22	23	24	25	26	27	28	29	30	31	32	33		Template complex	WT	→	MT	1	2	3	4	5	6	7
	Dpr6/DIP-⍺	Dpr6	→	Dpr8	N	R	T	S	V	R	H	R	D	I	H	L	V	G	Y	Y	T	S	D	Q	R	Q	K	D	E	Q	S	T	T	P	P	G	S		Dpr6/DIP-⍺	Dpr6	→	Dpr8	0	0.07	0	0	0.71	0	0.13
	Dpr6/DIP-⍺	Dpr6	→	Dpr9	N	K	T	S	V	R	H	R	D	I	H	L	V	G	Y	Y	T	S	D	Q	R	Q	R	D	E	Q	S	T	T	P	H	S	Y		Dpr6/DIP-⍺	Dpr6	→	Dpr9	0	0	0	0	0.71	0	0.13
	Dpr6/DIP-⍺	Dpr6	→	Dpr21	N	K	T	S	I	R	H	R	D	L	H	L	V	S	S	Y	T	S	D	Q	R	Q	R	D	E	Q	S	T	T	P	P	G	T		Dpr6/DIP-⍺	Dpr6	→	Dpr21	0	0	0	0	0	0	0.13
	Dpr10/DIP-⍺ (chains AB)	Dpr10	→	Dpr8	N	R	T	S	V	R	H	R	D	I	H	L	V	G	Y	Y	T	S	D	Q	R	Q	K	D	E	Q	S	T	T	P	P	G	S		Dpr10/DIP-⍺ (chains AB)	Dpr10	→	Dpr8	-0.01	0.17	-0.01	0.51	0.81	0	0
	Dpr10/DIP-⍺ (chains AB)	Dpr10	→	Dpr9	N	K	T	S	V	R	H	R	D	I	H	L	V	G	Y	Y	T	S	D	Q	R	Q	R	D	E	Q	S	T	T	P	H	S	Y		Dpr10/DIP-⍺ (chains AB)	Dpr10	→	Dpr9	-0.01	0	-0.01	0.51	0.81	0	0
	Dpr10/DIP-⍺ (chains AB)	Dpr10	→	Dpr21	N	K	T	S	I	R	H	R	D	L	H	L	V	S	S	Y	T	S	D	Q	R	Q	R	D	E	Q	S	T	T	P	P	G	T		Dpr10/DIP-⍺ (chains AB)	Dpr10	→	Dpr21	-0.01	0	-0.01	0.51	-0.05	0	0
	Dpr10/DIP-⍺ (chains CD)	Dpr10	→	Dpr8	N	R	T	S	V	R	H	R	D	I	H	L	V	G	Y	Y	T	S	D	Q	R	Q	K	D	E	Q	S	T	T	P	P	G	S		Dpr10/DIP-⍺ (chains CD)	Dpr10	→	Dpr8	0	0.18	-0.1	0.44	0.9	-0.02	0
	Dpr10/DIP-⍺ (chains CD)	Dpr10	→	Dpr9	N	K	T	S	V	R	H	R	D	I	H	L	V	G	Y	Y	T	S	D	Q	R	Q	R	D	E	Q	S	T	T	P	H	S	Y		Dpr10/DIP-⍺ (chains CD)	Dpr10	→	Dpr9	0	0	-0.1	0.44	0.9	-0.02	0
	Dpr10/DIP-⍺ (chains CD)	Dpr10	→	Dpr21	N	K	T	S	I	R	H	R	D	L	H	L	V	S	S	Y	T	S	D	Q	R	Q	R	D	E	Q	S	T	T	P	P	G	T		Dpr10/DIP-⍺ (chains CD)	Dpr10	→	Dpr21	0	0	-0.1	0.44	-0.01	-0.02	0
				Dpr6	N	K	T	S	I	R	H	R	D	I	H	I	V	G	Y	Y	T	S	D	Q	R	Q	R	D	E	Q	S	T	Q	P	V	S	F
				Dpr10	N	K	T	A	I	R	H	R	D	L	H	I	V	G	Y	Y	T	T	D	Q	R	Q	R	D	E	Q	S	T	Q	P	V	S	S
					1	2	3	4	5	6	7	8	9	10	11	12	13	14	15	16	17	18	19	20	21	22	23	24	25	26	27	28	29	30	31	32	33		Template complex	WT	→	MT	1	2	3	4	5	6	7
	Dpr6/DIP-⍺	Dpr6	→	Dpr11	N	K	S	S	I	R	L	R	D	G	H	I	V	D	A	F	I	A	D	Q	R	Q	R	D	E	Q	S	T	E	P	K	S	R		Dpr6/DIP-⍺	Dpr6	→	Dpr11	0	0	0.56	0	0	0	0.13
	Dpr6/DIP-⍺	Dpr6	→	Dpr15	K	K	P	S	L	R	M	R	D	G	H	I	V	D	T	F	I	A	D	Q	R	Q	K	D	E	Q	S	T	E	P	K	S	I		Dpr6/DIP-⍺	Dpr6	→	Dpr15	-0.23	0	-0.13	0	-0.3	0	0.02
	Dpr6/DIP-⍺	Dpr6	→	Dpr17	D	K	P	S	V	R	M	R	D	N	H	I	V	D	T	F	I	A	D	E	R	E	S	D	E	Q	A	T	E	P	K	S	K		Dpr6/DIP-⍺	Dpr6	→	Dpr17	0.04	0	-0.13	0	0.71	0	0.02
	Dpr6/DIP-⍺	Dpr6	→	Dpr16	G	K	P	S	V	R	L	R	D	E	H	I	V	D	T	F	I	N	D	A	R	N	E	D	E	Q	A	T	E	P	K	S	K		Dpr6/DIP-⍺	Dpr6	→	Dpr16	0.03	0	-0.13	0	0.71	0	0.13
	Dpr10/DIP-⍺ (chains AB)	Dpr10	→	Dpr11	N	K	S	S	I	R	L	R	D	G	H	I	V	D	A	F	I	A	D	Q	R	Q	R	D	E	Q	S	T	E	P	K	S	R		Dpr10/DIP-⍺ (chains AB)	Dpr10	→	Dpr11	-0.01	0	0.61	0.51	-0.05	0	-0.42
	Dpr10/DIP-⍺ (chains AB)	Dpr10	→	Dpr15	K	K	P	S	L	R	M	R	D	G	H	I	V	D	T	F	I	A	D	Q	R	Q	K	D	E	Q	S	T	E	P	K	S	I		Dpr10/DIP-⍺ (chains AB)	Dpr10	→	Dpr15	0.38	0	0.46	0.51	-0.07	0	-0.42
	Dpr10/DIP-⍺ (chains AB)	Dpr10	→	Dpr17	D	K	P	S	V	R	M	R	D	N	H	I	V	D	T	F	I	A	D	E	R	E	S	D	E	Q	A	T	E	P	K	S	K		Dpr10/DIP-⍺ (chains AB)	Dpr10	→	Dpr17	0.37	0	0.46	0.51	0.81	0	-0.42
	Dpr10/DIP-⍺ (chains AB)	Dpr10	→	Dpr16	G	K	P	S	V	R	L	R	D	E	H	I	V	D	T	F	I	N	D	A	R	N	E	D	E	Q	A	T	E	P	K	S	K		Dpr10/DIP-⍺ (chains AB)	Dpr10	→	Dpr16	0.37	0	0.46	0.51	0.81	0	-0.42
	Dpr10/DIP-⍺ (chains CD)	Dpr10	→	Dpr11	N	K	S	S	I	R	L	R	D	G	H	I	V	D	A	F	I	A	D	Q	R	Q	R	D	E	Q	S	T	E	P	K	S	R		Dpr10/DIP-⍺ (chains CD)	Dpr10	→	Dpr11	0	0	0.24	0.44	-0.01	-0.02	-0.1
	Dpr10/DIP-⍺ (chains CD)	Dpr10	→	Dpr15	K	K	P	S	L	R	M	R	D	G	H	I	V	D	T	F	I	A	D	Q	R	Q	K	D	E	Q	S	T	E	P	K	S	I		Dpr10/DIP-⍺ (chains CD)	Dpr10	→	Dpr15	0.19	0	0.25	0.44	0.08	-0.02	-0.22
	Dpr10/DIP-⍺ (chains CD)	Dpr10	→	Dpr17	D	K	P	S	V	R	M	R	D	N	H	I	V	D	T	F	I	A	D	E	R	E	S	D	E	Q	A	T	E	P	K	S	K		Dpr10/DIP-⍺ (chains CD)	Dpr10	→	Dpr17	0.23	0	0.25	0.44	0.9	-0.02	-0.22
	Dpr10/DIP-⍺ (chains CD)	Dpr10	→	Dpr16	G	K	P	S	V	R	L	R	D	E	H	I	V	D	T	F	I	N	D	A	R	N	E	D	E	Q	A	T	E	P	K	S	K		Dpr10/DIP-⍺ (chains CD)	Dpr10	→	Dpr16	0.25	0	0.25	0.44	0.9	-0.02	-0.1
				Dpr6	N	K	T	S	I	R	H	R	D	I	H	I	V	G	Y	Y	T	S	D	Q	R	Q	R	D	E	Q	S	T	Q	P	V	S	F
				Dpr10	N	K	T	A	I	R	H	R	D	L	H	I	V	G	Y	Y	T	T	D	Q	R	Q	R	D	E	Q	S	T	Q	P	V	S	S
	Why Dprs do not interact with DIP-η,θ,ɩ group?																																						Why Dprs do not interact with DIP-η,θ,ɩ group?
	Complex mutated in FoldX	WT		MT	1	2	3	4	5	6	7	8	9	10	11	12	13	14	15	16	17	18	19	20	21	22	23	24	25	26	27	28	29	30	31	32	33		Template complex	WT	→	MT	1	2	3	4	5	6	7
	Dpr4/DIP-η	Dpr4	→	Dpr12	R	N	Q	S	I	R	R	R	D	W	H	I	S	G	Q	Y	T	N	D	E	R	Q	R	D	E	Q	S	T	P	T	G	S	F		Dpr4/DIP-η	Dpr4	→	Dpr12	0.31	0.11	-0.19	0	-0.02	0	-0.65
	Dpr1/DIP-η (chains AB)	Dpr1	→	Dpr12	R	N	Q	S	I	R	R	R	D	W	H	I	S	G	Q	Y	T	N	D	E	R	Q	R	D	E	Q	S	T	P	T	G	S	F		Dpr1/DIP-η (chains AB)	Dpr1	→	Dpr12	0.33	-0.33	0.15	0	-0.02	-0.01	-1.14
	Dpr1/DIP-η (chains CD)	Dpr1	→	Dpr12	R	N	Q	S	I	R	R	R	D	W	H	I	S	G	Q	Y	T	N	D	E	R	Q	R	D	E	Q	S	T	P	T	G	S	F		Dpr1/DIP-η (chains CD)	Dpr1	→	Dpr12	0.99	0.71	0.11	0	0	0	-0.65
	Dpr2/DIP-θ (chains AB)	Dpr2	→	Dpr12	R	N	Q	S	I	R	R	R	D	W	H	I	S	G	Q	Y	T	N	D	E	R	Q	R	D	E	Q	S	T	P	T	G	S	F		Dpr2/DIP-θ (chains AB)	Dpr2	→	Dpr12	0.4	-0.12	-0.07	0	0	0	-0.82
	Dpr2/DIP-θ (chains CD)	Dpr2	→	Dpr12	R	N	Q	S	I	R	R	R	D	W	H	I	S	G	Q	Y	T	N	D	E	R	Q	R	D	E	Q	S	T	P	T	G	S	F		Dpr2/DIP-θ (chains CD)	Dpr2	→	Dpr12	0.18	-0.29	0.01	0	0.01	0	-0.54
				Dpr4	D	R	A	S	I	R	K	R	D	L	H	I	V	G	L	Y	T	N	D	Q	R	Q	R	D	E	Q	S	T	E	P	K	S	G
				Dpr1	D	K	D	S	I	R	K	R	D	L	H	I	A	G	T	Y	T	S	D	Q	R	Q	R	D	E	Q	N	T	E	P	K	S	S
				Dpr2	D	K	S	S	I	R	K	R	D	L	H	I	A	G	L	Y	T	S	D	E	R	Q	R	D	E	Q	N	T	E	P	K	S	A
					1	2	3	4	5	6	7	8	9	10	11	12	13	14	15	16	17	18	19	20	21	22	23	24	25	26	27	28	29	30	31	32	33		Template complex	WT	→	MT	1	2	3	4	5	6	7
	Dpr4/DIP-η	Dpr4	→	Dpr14	G	K	T	S	M	R	R	R	D	L	T	L	F	G	H	Y	S	G	D	S	R	N	R	D	E	Q	S	S	H	P	P	V	L		Dpr4/DIP-η	Dpr4	→	Dpr14	0.27	-0.14	0.08	0	-0.91	0	-0.65
	Dpr4/DIP-η	Dpr4	→	Dpr20	D	K	T	S	V	R	H	N	A	L	D	L	V	G	H	Y	T	G	D	K	R	K	D	D	E	Q	S	T	H	P	P	V	Q		Dpr4/DIP-η	Dpr4	→	Dpr20	0	-0.14	0.08	0	0.49	0	-0.05
	Dpr4/DIP-η	Dpr4	→	Dpr18	D	K	T	M	V	R	R	T	K	V	S	L	V	G	V	Y	S	G	D	P	R	Q	E	D	M	Q	S	T	H	P	P	V	T		Dpr4/DIP-η	Dpr4	→	Dpr18	0	-0.14	0.08	-2.24	0.49	0	-0.65
	Dpr4/DIP-η	Dpr4	→	Dpr13	E	G	V	S	I	R	K	K	D	Y	H	L	V	G	T	Y	S	S	D	E	R	Q	R	D	E	Q	S	T	H	P	P	S	F		Dpr4/DIP-η	Dpr4	→	Dpr13	-0.22	-0.35	-0.52	0	-0.02	0	0
	Dpr4/DIP-η	Dpr4	→	Dpr19	P	A	T	S	I	R	R	K	D	F	Q	L	V	G	S	H	S	S	D	K	R	R	E	D	E	Q	S	I	Y	P	T	S	V		Dpr4/DIP-η	Dpr4	→	Dpr19	0.2	-0.48	0.08	0	-0.02	0	-0.65
	Dpr1/DIP-η (chains AB)	Dpr1	→	Dpr14	G	K	T	S	M	R	R	R	D	L	T	L	F	G	H	Y	S	G	D	S	R	N	R	D	E	Q	S	S	H	P	P	V	L		Dpr1/DIP-η (chains AB)	Dpr1	→	Dpr14	0.22	-0.03	0.33	0	-0.23	-0.01	-1.14
	Dpr1/DIP-η (chains AB)	Dpr1	→	Dpr20	D	K	T	S	V	R	H	N	A	L	D	L	V	G	H	Y	T	G	D	K	R	K	D	D	E	Q	S	T	H	P	P	V	Q		Dpr1/DIP-η (chains AB)	Dpr1	→	Dpr20	0	-0.03	0.33	0	0.72	-0.01	0.08
	Dpr1/DIP-η (chains AB)	Dpr1	→	Dpr18	D	K	T	M	V	R	R	T	K	V	S	L	V	G	V	Y	S	G	D	P	R	Q	E	D	M	Q	S	T	H	P	P	V	T		Dpr1/DIP-η (chains AB)	Dpr1	→	Dpr18	0	-0.03	0.33	-1.77	0.72	-0.01	-1.14
	Dpr1/DIP-η (chains AB)	Dpr1	→	Dpr13	E	G	V	S	I	R	K	K	D	Y	H	L	V	G	T	Y	S	S	D	E	R	Q	R	D	E	Q	S	T	H	P	P	S	F		Dpr1/DIP-η (chains AB)	Dpr1	→	Dpr13	-0.79	-0.27	-0.12	0	-0.02	-0.01	0
	Dpr1/DIP-η (chains AB)	Dpr1	→	Dpr19	P	A	T	S	I	R	R	K	D	F	Q	L	V	G	S	H	S	S	D	K	R	R	E	D	E	Q	S	I	Y	P	T	S	V		Dpr1/DIP-η (chains AB)	Dpr1	→	Dpr19	0.34	-0.33	0.33	0	-0.02	-0.01	-1.14
	Dpr1/DIP-η (chains CD)	Dpr1	→	Dpr14	G	K	T	S	M	R	R	R	D	L	T	L	F	G	H	Y	S	G	D	S	R	N	R	D	E	Q	S	S	H	P	P	V	L		Dpr1/DIP-η (chains CD)	Dpr1	→	Dpr14	0.88	0	0.21	0	-0.1	0	-0.65
	Dpr1/DIP-η (chains CD)	Dpr1	→	Dpr20	D	K	T	S	V	R	H	N	A	L	D	L	V	G	H	Y	T	G	D	K	R	K	D	D	E	Q	S	T	H	P	P	V	Q		Dpr1/DIP-η (chains CD)	Dpr1	→	Dpr20	0	0	0.21	0	0.62	0	0.29
	Dpr1/DIP-η (chains CD)	Dpr1	→	Dpr18	D	K	T	M	V	R	R	T	K	V	S	L	V	G	V	Y	S	G	D	P	R	Q	E	D	M	Q	S	T	H	P	P	V	T		Dpr1/DIP-η (chains CD)	Dpr1	→	Dpr18	0	0	0.21	-1.66	0.62	0	-0.65
	Dpr1/DIP-η (chains CD)	Dpr1	→	Dpr13	E	G	V	S	I	R	K	K	D	Y	H	L	V	G	T	Y	S	S	D	E	R	Q	R	D	E	Q	S	T	H	P	P	S	F		Dpr1/DIP-η (chains CD)	Dpr1	→	Dpr13	-0.18	0.75	-0.29	0	0	0	0
	Dpr1/DIP-η (chains CD)	Dpr1	→	Dpr19	P	A	T	S	I	R	R	K	D	F	Q	L	V	G	S	H	S	S	D	K	R	R	E	D	E	Q	S	I	Y	P	T	S	V		Dpr1/DIP-η (chains CD)	Dpr1	→	Dpr19	0.91	0.61	0.21	0	0	0	-0.65
	Dpr2/DIP-θ (chains AB)	Dpr2	→	Dpr14	G	K	T	S	M	R	R	R	D	L	T	L	F	G	H	Y	S	G	D	S	R	N	R	D	E	Q	S	S	H	P	P	V	L		Dpr2/DIP-θ (chains AB)	Dpr2	→	Dpr14	0.19	0	-0.46	0	-0.21	0	-0.82
	Dpr2/DIP-θ (chains AB)	Dpr2	→	Dpr20	D	K	T	S	V	R	H	N	A	L	D	L	V	G	H	Y	T	G	D	K	R	K	D	D	E	Q	S	T	H	P	P	V	Q		Dpr2/DIP-θ (chains AB)	Dpr2	→	Dpr20	0	0	-0.46	0	0.49	0	0.49
	Dpr2/DIP-θ (chains AB)	Dpr2	→	Dpr18	D	K	T	M	V	R	R	T	K	V	S	L	V	G	V	Y	S	G	D	P	R	Q	E	D	M	Q	S	T	H	P	P	V	T		Dpr2/DIP-θ (chains AB)	Dpr2	→	Dpr18	0	0	-0.46	-1.71	0.49	0	-0.82
	Dpr2/DIP-θ (chains AB)	Dpr2	→	Dpr13	E	G	V	S	I	R	K	K	D	Y	H	L	V	G	T	Y	S	S	D	E	R	Q	R	D	E	Q	S	T	H	P	P	S	F		Dpr2/DIP-θ (chains AB)	Dpr2	→	Dpr13	-0.03	-0.08	-0.42	0	0	0	-0.03
	Dpr2/DIP-θ (chains AB)	Dpr2	→	Dpr19	P	A	T	S	I	R	R	K	D	F	Q	L	V	G	S	H	S	S	D	K	R	R	E	D	E	Q	S	I	Y	P	T	S	V		Dpr2/DIP-θ (chains AB)	Dpr2	→	Dpr19	0.31	-0.19	-0.46	0	0	0	-0.82
	Dpr2/DIP-θ (chains CD)	Dpr2	→	Dpr14	G	K	T	S	M	R	R	R	D	L	T	L	F	G	H	Y	S	G	D	S	R	N	R	D	E	Q	S	S	H	P	P	V	L		Dpr2/DIP-θ (chains CD)	Dpr2	→	Dpr14	0.29	0	-0.35	0	-0.77	0	-0.54
	Dpr2/DIP-θ (chains CD)	Dpr2	→	Dpr20	D	K	T	S	V	R	H	N	A	L	D	L	V	G	H	Y	T	G	D	K	R	K	D	D	E	Q	S	T	H	P	P	V	Q		Dpr2/DIP-θ (chains CD)	Dpr2	→	Dpr20	0	0	-0.35	0	0.63	0	0.18
	Dpr2/DIP-θ (chains CD)	Dpr2	→	Dpr18	D	K	T	M	V	R	R	T	K	V	S	L	V	G	V	Y	S	G	D	P	R	Q	E	D	M	Q	S	T	H	P	P	V	T		Dpr2/DIP-θ (chains CD)	Dpr2	→	Dpr18	0	0	-0.35	-1.69	0.63	0	-0.54
	Dpr2/DIP-θ (chains CD)	Dpr2	→	Dpr13	E	G	V	S	I	R	K	K	D	Y	H	L	V	G	T	Y	S	S	D	E	R	Q	R	D	E	Q	S	T	H	P	P	S	F		Dpr2/DIP-θ (chains CD)	Dpr2	→	Dpr13	0.25	-0.31	-0.38	0	0.01	0	0.04
	Dpr2/DIP-θ (chains CD)	Dpr2	→	Dpr19	P	A	T	S	I	R	R	K	D	F	Q	L	V	G	S	H	S	S	D	K	R	R	E	D	E	Q	S	I	Y	P	T	S	V		Dpr2/DIP-θ (chains CD)	Dpr2	→	Dpr19	0.14	-0.34	-0.35	0	0.01	0	-0.54
				Dpr4	D	R	A	S	I	R	K	R	D	L	H	I	V	G	L	Y	T	N	D	Q	R	Q	R	D	E	Q	S	T	E	P	K	S	G
				Dpr1	D	K	D	S	I	R	K	R	D	L	H	I	A	G	T	Y	T	S	D	Q	R	Q	R	D	E	Q	N	T	E	P	K	S	S
				Dpr2	D	K	S	S	I	R	K	R	D	L	H	I	A	G	L	Y	T	S	D	E	R	Q	R	D	E	Q	N	T	E	P	K	S	A
					1	2	3	4	5	6	7	8	9	10	11	12	13	14	15	16	17	18	19	20	21	22	23	24	25	26	27	28	29	30	31	32	33		Template complex	WT	→	MT	1	2	3	4	5	6	7
	Dpr4/DIP-η	Dpr4	→	Dpr6	N	K	T	S	I	R	H	R	D	I	H	I	V	G	Y	Y	T	S	D	Q	R	Q	R	D	E	Q	S	T	Q	P	V	S	F		Dpr4/DIP-η	Dpr4	→	Dpr6	0.23	-0.14	0.08	0	-0.02	0	-0.05
	Dpr4/DIP-η	Dpr4	→	Dpr10	N	K	T	A	I	R	H	R	D	L	H	I	V	G	Y	Y	T	T	D	Q	R	Q	R	D	E	Q	S	T	Q	P	V	S	S		Dpr4/DIP-η	Dpr4	→	Dpr10	0.23	-0.14	0.08	-0.09	-0.02	0	-0.05
	Dpr1/DIP-η (chains AB)	Dpr1	→	Dpr6	N	K	T	S	I	R	H	R	D	I	H	I	V	G	Y	Y	T	S	D	Q	R	Q	R	D	E	Q	S	T	Q	P	V	S	F		Dpr1/DIP-η (chains AB)	Dpr1	→	Dpr6	0.13	-0.03	0.33	0	-0.02	-0.01	0.08
	Dpr1/DIP-η (chains AB)	Dpr1	→	Dpr10	N	K	T	A	I	R	H	R	D	L	H	I	V	G	Y	Y	T	T	D	Q	R	Q	R	D	E	Q	S	T	Q	P	V	S	S		Dpr1/DIP-η (chains AB)	Dpr1	→	Dpr10	0.13	-0.03	0.33	-0.16	-0.02	-0.01	0.08
	Dpr1/DIP-η (chains CD)	Dpr1	→	Dpr6	N	K	T	S	I	R	H	R	D	I	H	I	V	G	Y	Y	T	S	D	Q	R	Q	R	D	E	Q	S	T	Q	P	V	S	F		Dpr1/DIP-η (chains CD)	Dpr1	→	Dpr6	0.83	0	0.21	0	0	0	0.29
	Dpr1/DIP-η (chains CD)	Dpr1	→	Dpr10	N	K	T	A	I	R	H	R	D	L	H	I	V	G	Y	Y	T	T	D	Q	R	Q	R	D	E	Q	S	T	Q	P	V	S	S		Dpr1/DIP-η (chains CD)	Dpr1	→	Dpr10	0.83	0	0.21	-0.29	0	0	0.29
	Dpr2/DIP-θ (chains AB)	Dpr2	→	Dpr6	N	K	T	S	I	R	H	R	D	I	H	I	V	G	Y	Y	T	S	D	Q	R	Q	R	D	E	Q	S	T	Q	P	V	S	F		Dpr2/DIP-θ (chains AB)	Dpr2	→	Dpr6	0.22	0	-0.46	0	0	0	0.49
	Dpr2/DIP-θ (chains AB)	Dpr2	→	Dpr10	N	K	T	A	I	R	H	R	D	L	H	I	V	G	Y	Y	T	T	D	Q	R	Q	R	D	E	Q	S	T	Q	P	V	S	S		Dpr2/DIP-θ (chains AB)	Dpr2	→	Dpr10	0.22	0	-0.46	-0.39	0	0	0.49
	Dpr2/DIP-θ (chains CD)	Dpr2	→	Dpr6	N	K	T	S	I	R	H	R	D	I	H	I	V	G	Y	Y	T	S	D	Q	R	Q	R	D	E	Q	S	T	Q	P	V	S	F		Dpr2/DIP-θ (chains CD)	Dpr2	→	Dpr6	0.1	0	-0.35	0	0.01	0	0.18
	Dpr2/DIP-θ (chains CD)	Dpr2	→	Dpr10	N	K	T	A	I	R	H	R	D	L	H	I	V	G	Y	Y	T	T	D	Q	R	Q	R	D	E	Q	S	T	Q	P	V	S	S		Dpr2/DIP-θ (chains CD)	Dpr2	→	Dpr10	0.1	0	-0.35	-0.16	0.01	0	0.18
				Dpr4	D	R	A	S	I	R	K	R	D	L	H	I	V	G	L	Y	T	N	D	Q	R	Q	R	D	E	Q	S	T	E	P	K	S	G
				Dpr1	D	K	D	S	I	R	K	R	D	L	H	I	A	G	T	Y	T	S	D	Q	R	Q	R	D	E	Q	N	T	E	P	K	S	S
				Dpr2	D	K	S	S	I	R	K	R	D	L	H	I	A	G	L	Y	T	S	D	E	R	Q	R	D	E	Q	N	T	E	P	K	S	A
					1	2	3	4	5	6	7	8	9	10	11	12	13	14	15	16	17	18	19	20	21	22	23	24	25	26	27	28	29	30	31	32	33		Template complex	WT	→	MT	1	2	3	4	5	6	7
	Dpr4/DIP-η	Dpr4	→	Dpr8	N	R	T	S	V	R	H	R	D	I	H	L	V	G	Y	Y	T	S	D	Q	R	Q	K	D	E	Q	S	T	T	P	P	G	S		Dpr4/DIP-η	Dpr4	→	Dpr8	0.23	0.06	0.08	0	0.49	0	-0.05
	Dpr4/DIP-η	Dpr4	→	Dpr9	N	K	T	S	V	R	H	R	D	I	H	L	V	G	Y	Y	T	S	D	Q	R	Q	R	D	E	Q	S	T	T	P	H	S	Y		Dpr4/DIP-η	Dpr4	→	Dpr9	0.23	-0.14	0.08	0	0.49	0	-0.05
	Dpr4/DIP-η	Dpr4	→	Dpr21	N	K	T	S	I	R	H	R	D	L	H	L	V	S	S	Y	T	S	D	Q	R	Q	R	D	E	Q	S	T	T	P	P	G	T		Dpr4/DIP-η	Dpr4	→	Dpr21	0.23	-0.14	0.08	0	-0.02	0	-0.05
	Dpr1/DIP-η (chains AB)	Dpr1	→	Dpr8	N	R	T	S	V	R	H	R	D	I	H	L	V	G	Y	Y	T	S	D	Q	R	Q	K	D	E	Q	S	T	T	P	P	G	S		Dpr1/DIP-η (chains AB)	Dpr1	→	Dpr8	0.13	0.02	0.33	0	0.72	-0.01	0.08
	Dpr1/DIP-η (chains AB)	Dpr1	→	Dpr9	N	K	T	S	V	R	H	R	D	I	H	L	V	G	Y	Y	T	S	D	Q	R	Q	R	D	E	Q	S	T	T	P	H	S	Y		Dpr1/DIP-η (chains AB)	Dpr1	→	Dpr9	0.13	-0.03	0.33	0	0.72	-0.01	0.08
	Dpr1/DIP-η (chains AB)	Dpr1	→	Dpr21	N	K	T	S	I	R	H	R	D	L	H	L	V	S	S	Y	T	S	D	Q	R	Q	R	D	E	Q	S	T	T	P	P	G	T		Dpr1/DIP-η (chains AB)	Dpr1	→	Dpr21	0.13	-0.03	0.33	0	-0.02	-0.01	0.08
	Dpr1/DIP-η (chains CD)	Dpr1	→	Dpr8	N	R	T	S	V	R	H	R	D	I	H	L	V	G	Y	Y	T	S	D	Q	R	Q	K	D	E	Q	S	T	T	P	P	G	S		Dpr1/DIP-η (chains CD)	Dpr1	→	Dpr8	0.83	0.73	0.21	0	0.62	0	0.29
	Dpr1/DIP-η (chains CD)	Dpr1	→	Dpr9	N	K	T	S	V	R	H	R	D	I	H	L	V	G	Y	Y	T	S	D	Q	R	Q	R	D	E	Q	S	T	T	P	H	S	Y		Dpr1/DIP-η (chains CD)	Dpr1	→	Dpr9	0.83	0	0.21	0	0.62	0	0.29
	Dpr1/DIP-η (chains CD)	Dpr1	→	Dpr21	N	K	T	S	I	R	H	R	D	L	H	L	V	S	S	Y	T	S	D	Q	R	Q	R	D	E	Q	S	T	T	P	P	G	T		Dpr1/DIP-η (chains CD)	Dpr1	→	Dpr21	0.83	0	0.21	0	0	0	0.29
	Dpr2/DIP-θ (chains AB)	Dpr2	→	Dpr8	N	R	T	S	V	R	H	R	D	I	H	L	V	G	Y	Y	T	S	D	Q	R	Q	K	D	E	Q	S	T	T	P	P	G	S		Dpr2/DIP-θ (chains AB)	Dpr2	→	Dpr8	0.22	0.27	-0.46	0	0.49	0	0.49
	Dpr2/DIP-θ (chains AB)	Dpr2	→	Dpr9	N	K	T	S	V	R	H	R	D	I	H	L	V	G	Y	Y	T	S	D	Q	R	Q	R	D	E	Q	S	T	T	P	H	S	Y		Dpr2/DIP-θ (chains AB)	Dpr2	→	Dpr9	0.22	0	-0.46	0	0.49	0	0.49
	Dpr2/DIP-θ (chains AB)	Dpr2	→	Dpr21	N	K	T	S	I	R	H	R	D	L	H	L	V	S	S	Y	T	S	D	Q	R	Q	R	D	E	Q	S	T	T	P	P	G	T		Dpr2/DIP-θ (chains AB)	Dpr2	→	Dpr21	0.22	0	-0.46	0	0	0	0.49
	Dpr2/DIP-θ (chains CD)	Dpr2	→	Dpr8	N	R	T	S	V	R	H	R	D	I	H	L	V	G	Y	Y	T	S	D	Q	R	Q	K	D	E	Q	S	T	T	P	P	G	S		Dpr2/DIP-θ (chains CD)	Dpr2	→	Dpr8	0.1	0.16	-0.35	0	0.63	0	0.18
	Dpr2/DIP-θ (chains CD)	Dpr2	→	Dpr9	N	K	T	S	V	R	H	R	D	I	H	L	V	G	Y	Y	T	S	D	Q	R	Q	R	D	E	Q	S	T	T	P	H	S	Y		Dpr2/DIP-θ (chains CD)	Dpr2	→	Dpr9	0.1	0	-0.35	0	0.63	0	0.18
	Dpr2/DIP-θ (chains CD)	Dpr2	→	Dpr21	N	K	T	S	I	R	H	R	D	L	H	L	V	S	S	Y	T	S	D	Q	R	Q	R	D	E	Q	S	T	T	P	P	G	T		Dpr2/DIP-θ (chains CD)	Dpr2	→	Dpr21	0.1	0	-0.35	0	0.01	0	0.18
				Dpr4	D	R	A	S	I	R	K	R	D	L	H	I	V	G	L	Y	T	N	D	Q	R	Q	R	D	E	Q	S	T	E	P	K	S	G
				Dpr1	D	K	D	S	I	R	K	R	D	L	H	I	A	G	T	Y	T	S	D	Q	R	Q	R	D	E	Q	N	T	E	P	K	S	S						,
				Dpr2	D	K	S	S	I	R	K	R	D	L	H	I	A	G	L	Y	T	S	D	E	R	Q	R	D	E	Q	N	T	E	P	K	S	A
					1	2	3	4	5	6	7	8	9	10	11	12	13	14	15	16	17	18	19	20	21	22	23	24	25	26	27	28	29	30	31	32	33		Template complex	WT	→	MT	1	2	3	4	5	6	7
	Dpr4/DIP-η	Dpr4	→	Dpr11	N	K	S	S	I	R	L	R	D	G	H	I	V	D	A	F	I	A	D	Q	R	Q	R	D	E	Q	S	T	E	P	K	S	R		Dpr4/DIP-η	Dpr4	→	Dpr11	0.23	-0.14	0.08	0	-0.02	0	-0.11
	Dpr4/DIP-η	Dpr4	→	Dpr15	K	K	P	S	L	R	M	R	D	G	H	I	V	D	T	F	I	A	D	Q	R	Q	K	D	E	Q	S	T	E	P	K	S	I		Dpr4/DIP-η	Dpr4	→	Dpr15	0.26	-0.14	-0.07	0	-0.66	0	-0.11
	Dpr4/DIP-η	Dpr4	→	Dpr17	D	K	P	S	V	R	M	R	D	N	H	I	V	D	T	F	I	A	D	E	R	E	S	D	E	Q	A	T	E	P	K	S	K		Dpr4/DIP-η	Dpr4	→	Dpr17	0	-0.14	-0.07	0	0.49	0	-0.11
	Dpr4/DIP-η	Dpr4	→	Dpr16	G	K	P	S	V	R	L	R	D	E	H	I	V	D	T	F	I	N	D	A	R	N	E	D	E	Q	A	T	E	P	K	S	K		Dpr4/DIP-η	Dpr4	→	Dpr16	0.27	-0.14	-0.07	0	0.49	0	-0.11
	Dpr1/DIP-η (chains AB)	Dpr1	→	Dpr11	N	K	S	S	I	R	L	R	D	G	H	I	V	D	A	F	I	A	D	Q	R	Q	R	D	E	Q	S	T	E	P	K	S	R		Dpr1/DIP-η (chains AB)	Dpr1	→	Dpr11	0.13	-0.03	0.11	0	-0.02	-0.01	-0.33
	Dpr1/DIP-η (chains AB)	Dpr1	→	Dpr15	K	K	P	S	L	R	M	R	D	G	H	I	V	D	T	F	I	A	D	Q	R	Q	K	D	E	Q	S	T	E	P	K	S	I		Dpr1/DIP-η (chains AB)	Dpr1	→	Dpr15	0.31	-0.03	0.52	0	-0.11	-0.01	-0.34
	Dpr1/DIP-η (chains AB)	Dpr1	→	Dpr17	D	K	P	S	V	R	M	R	D	N	H	I	V	D	T	F	I	A	D	E	R	E	S	D	E	Q	A	T	E	P	K	S	K		Dpr1/DIP-η (chains AB)	Dpr1	→	Dpr17	0	-0.03	0.52	0	0.72	-0.01	-0.34
	Dpr1/DIP-η (chains AB)	Dpr1	→	Dpr16	G	K	P	S	V	R	L	R	D	E	H	I	V	D	T	F	I	N	D	A	R	N	E	D	E	Q	A	T	E	P	K	S	K		Dpr1/DIP-η (chains AB)	Dpr1	→	Dpr16	0.22	-0.03	0.52	0	0.72	-0.01	-0.33
	Dpr1/DIP-η (chains CD)	Dpr1	→	Dpr11	N	K	S	S	I	R	L	R	D	G	H	I	V	D	A	F	I	A	D	Q	R	Q	R	D	E	Q	S	T	E	P	K	S	R		Dpr1/DIP-η (chains CD)	Dpr1	→	Dpr11	0.83	0	0.12	0	0	0	-0.39
	Dpr1/DIP-η (chains CD)	Dpr1	→	Dpr15	K	K	P	S	L	R	M	R	D	G	H	I	V	D	T	F	I	A	D	Q	R	Q	K	D	E	Q	S	T	E	P	K	S	I		Dpr1/DIP-η (chains CD)	Dpr1	→	Dpr15	1	0	1.08	0	0.06	0	-0.42
	Dpr1/DIP-η (chains CD)	Dpr1	→	Dpr17	D	K	P	S	V	R	M	R	D	N	H	I	V	D	T	F	I	A	D	E	R	E	S	D	E	Q	A	T	E	P	K	S	K		Dpr1/DIP-η (chains CD)	Dpr1	→	Dpr17	0	0	1.08	0	0.62	0	-0.42
	Dpr1/DIP-η (chains CD)	Dpr1	→	Dpr16	G	K	P	S	V	R	L	R	D	E	H	I	V	D	T	F	I	N	D	A	R	N	E	D	E	Q	A	T	E	P	K	S	K		Dpr1/DIP-η (chains CD)	Dpr1	→	Dpr16	0.88	0	1.08	0	0.62	0	-0.39
	Dpr2/DIP-θ (chains AB)	Dpr2	→	Dpr11	N	K	S	S	I	R	L	R	D	G	H	I	V	D	A	F	I	A	D	Q	R	Q	R	D	E	Q	S	T	E	P	K	S	R		Dpr2/DIP-θ (chains AB)	Dpr2	→	Dpr11	0.22	0	0	0	0	0	0.14
	Dpr2/DIP-θ (chains AB)	Dpr2	→	Dpr15	K	K	P	S	L	R	M	R	D	G	H	I	V	D	T	F	I	A	D	Q	R	Q	K	D	E	Q	S	T	E	P	K	S	I		Dpr2/DIP-θ (chains AB)	Dpr2	→	Dpr15	0.31	0	0.26	0	0.06	0	0.13
	Dpr2/DIP-θ (chains AB)	Dpr2	→	Dpr17	D	K	P	S	V	R	M	R	D	N	H	I	V	D	T	F	I	A	D	E	R	E	S	D	E	Q	A	T	E	P	K	S	K		Dpr2/DIP-θ (chains AB)	Dpr2	→	Dpr17	0	0	0.26	0	0.49	0	0.13
	Dpr2/DIP-θ (chains AB)	Dpr2	→	Dpr16	G	K	P	S	V	R	L	R	D	E	H	I	V	D	T	F	I	N	D	A	R	N	E	D	E	Q	A	T	E	P	K	S	K		Dpr2/DIP-θ (chains AB)	Dpr2	→	Dpr16	0.19	0	0.26	0	0.49	0	0.14
	Dpr2/DIP-θ (chains CD)	Dpr2	→	Dpr11	N	K	S	S	I	R	L	R	D	G	H	I	V	D	A	F	I	A	D	Q	R	Q	R	D	E	Q	S	T	E	P	K	S	R		Dpr2/DIP-θ (chains CD)	Dpr2	→	Dpr11	0.1	0	0	0	0.01	0	-0.19
	Dpr2/DIP-θ (chains CD)	Dpr2	→	Dpr15	K	K	P	S	L	R	M	R	D	G	H	I	V	D	T	F	I	A	D	Q	R	Q	K	D	E	Q	S	T	E	P	K	S	I		Dpr2/DIP-θ (chains CD)	Dpr2	→	Dpr15	0.22	0	0.23	0	-0.09	0	-0.21
	Dpr2/DIP-θ (chains CD)	Dpr2	→	Dpr17	D	K	P	S	V	R	M	R	D	N	H	I	V	D	T	F	I	A	D	E	R	E	S	D	E	Q	A	T	E	P	K	S	K		Dpr2/DIP-θ (chains CD)	Dpr2	→	Dpr17	0	0	0.23	0	0.63	0	-0.21
	Dpr2/DIP-θ (chains CD)	Dpr2	→	Dpr16	G	K	P	S	V	R	L	R	D	E	H	I	V	D	T	F	I	N	D	A	R	N	E	D	E	Q	A	T	E	P	K	S	K		Dpr2/DIP-θ (chains CD)	Dpr2	→	Dpr16	0.29	0	0.23	0	0.63	0	-0.19
				Dpr4	D	R	A	S	I	R	K	R	D	L	H	I	V	G	L	Y	T	N	D	Q	R	Q	R	D	E	Q	S	T	E	P	K	S	G
				Dpr1	D	K	D	S	I	R	K	R	D	L	H	I	A	G	T	Y	T	S	D	Q	R	Q	R	D	E	Q	N	T	E	P	K	S	S
				Dpr2	D	K	S	S	I	R	K	R	D	L	H	I	A	G	L	Y	T	S	D	E	R	Q	R	D	E	Q	N	T	E	P	K	S	A
					1	2	3	4	5	6	7	8	9	10	11	12	13	14	15	16	17	18	19	20	21	22	23	24	25	26	27	28	29	30	31	32	33		Template complex	WT	→	MT	1	2	3	4	5	6	7
	Dpr4/DIP-η	Dpr4	→	Dpr7	N	R	T	S	M	R	K	R	D	L	H	I	T	N	Y	Y	T	G	D	Q	R	Q	R	D	E	Q	N	T	E	P	K	N	A		Dpr4/DIP-η	Dpr4	→	Dpr7	0.23	0.06	0.08	0	-0.91	0	0
	Dpr1/DIP-η (chains AB)	Dpr1	→	Dpr7	N	R	T	S	M	R	K	R	D	L	H	I	T	N	Y	Y	T	G	D	Q	R	Q	R	D	E	Q	N	T	E	P	K	N	A		Dpr1/DIP-η (chains AB)	Dpr1	→	Dpr7	0.13	0.02	0.33	0	-0.23	-0.01	0
	Dpr1/DIP-η (chains CD)	Dpr1	→	Dpr7	N	R	T	S	M	R	K	R	D	L	H	I	T	N	Y	Y	T	G	D	Q	R	Q	R	D	E	Q	N	T	E	P	K	N	A		Dpr1/DIP-η (chains CD)	Dpr1	→	Dpr7	0.83	0.73	0.21	0	-0.1	0	0
	Dpr2/DIP-θ (chains AB)	Dpr2	→	Dpr7	N	R	T	S	M	R	K	R	D	L	H	I	T	N	Y	Y	T	G	D	Q	R	Q	R	D	E	Q	N	T	E	P	K	N	A		Dpr2/DIP-θ (chains AB)	Dpr2	→	Dpr7	0.22	0.27	-0.46	0	-0.21	0	-0.03
	Dpr2/DIP-θ (chains CD)	Dpr2	→	Dpr7	N	R	T	S	M	R	K	R	D	L	H	I	T	N	Y	Y	T	G	D	Q	R	Q	R	D	E	Q	N	T	E	P	K	N	A		Dpr2/DIP-θ (chains CD)	Dpr2	→	Dpr7	0.1	0.16	-0.35	0	-0.77	0	0.04
				Dpr4	D	R	A	S	I	R	K	R	D	L	H	I	V	G	L	Y	T	N	D	Q	R	Q	R	D	E	Q	S	T	E	P	K	S	G
				Dpr1	D	K	D	S	I	R	K	R	D	L	H	I	A	G	T	Y	T	S	D	Q	R	Q	R	D	E	Q	N	T	E	P	K	S	S
				Dpr2	D	K	S	S	I	R	K	R	D	L	H	I	A	G	L	Y	T	S	D	E	R	Q	R	D	E	Q	N	T	E	P	K	S	A
	Why Dprs do not interact with DIP-β?																																						Why Dprs do not interact with DIP-β?
	Complex mutated in FoldX	WT		MT	1	2	3	4	5	6	7	8	9	10	11	12	13	14	15	16	17	18	19	20	21	22	23	24	25	26	27	28	29	30	31	32	33		Template complex	WT	→	MT	1	2	3	4	5	6	7
	Dpr8/DIP-β	Dpr8	→	Dpr5	D	R	A	S	I	R	Q	R	D	L	H	I	I	G	M	Y	T	N	D	Q	R	Q	R	D	E	Q	S	T	E	P	K	S	A		Dpr8/DIP-β	Dpr8	→	Dpr5	-0.03	0	-0.06	0	0	0	-0.11
	Dpr8/DIP-β	Dpr8	→	Dpr4	D	R	A	S	I	R	K	R	D	L	H	I	V	G	L	Y	T	N	D	Q	R	Q	R	D	E	Q	S	T	E	P	K	S	G		Dpr8/DIP-β	Dpr8	→	Dpr4	-0.03	0	-0.06	0	0	0	-0.4
	Dpr8/DIP-β	Dpr8	→	Dpr1	D	K	D	S	I	R	K	R	D	L	H	I	A	G	T	Y	T	S	D	Q	R	Q	R	D	E	Q	N	T	E	P	K	S	S		Dpr8/DIP-β	Dpr8	→	Dpr1	-0.03	0.08	-0.06	0	0	0	-0.4
	Dpr8/DIP-β	Dpr8	→	Dpr2	D	K	S	S	I	R	K	R	D	L	H	I	A	G	L	Y	T	S	D	E	R	Q	R	D	E	Q	N	T	E	P	K	S	A		Dpr8/DIP-β	Dpr8	→	Dpr2	-0.03	0.08	-0.08	0	0	0	-0.4
	Dpr8/DIP-β	Dpr8	→	Dpr3	D	K	S	S	I	R	K	R	D	L	H	I	V	G	A	Y	T	S	D	K	R	L	K	D	E	Q	N	T	E	P	K	S	A		Dpr8/DIP-β	Dpr8	→	Dpr3	-0.03	0.08	-0.08	0	0	0	-0.4
				Dpr8	N	R	T	S	V	R	H	R	D	I	H	L	V	G	Y	Y	T	S	D	Q	R	Q	K	D	E	Q	S	T	T	P	P	G	S
					1	2	3	4	5	6	7	8	9	10	11	12	13	14	15	16	17	18	19	20	21	22	23	24	25	26	27	28	29	30	31	32	33		Template complex	WT	→	MT	1	2	3	4	5	6	7
	Dpr8/DIP-β	Dpr8	→	Dpr7	N	R	T	S	M	R	K	R	D	L	H	I	T	N	Y	Y	T	G	D	Q	R	Q	R	D	E	Q	N	T	E	P	K	N	A		Dpr8/DIP-β	Dpr8	→	Dpr7	0	0	0	0	-0.04	0	-0.4
				Dpr8	N	R	T	S	V	R	H	R	D	I	H	L	V	G	Y	Y	T	S	D	Q	R	Q	K	D	E	Q	S	T	T	P	P	G	S
					1	2	3	4	5	6	7	8	9	10	11	12	13	14	15	16	17	18	19	20	21	22	23	24	25	26	27	28	29	30	31	32	33		Template complex	WT	→	MT	1	2	3	4	5	6	7
	Dpr8/DIP-β	Dpr8	→	Dpr12	R	N	Q	S	I	R	R	R	D	W	H	I	S	G	Q	Y	T	N	D	E	R	Q	R	D	E	Q	S	T	P	T	G	S	F		Dpr8/DIP-β	Dpr8	→	Dpr12	-0.34	0.62	-0.09	0	0	0	-0.4
				Dpr8	N	R	T	S	V	R	H	R	D	I	H	L	V	G	Y	Y	T	S	D	Q	R	Q	K	D	E	Q	S	T	T	P	P	G	S
					1	2	3	4	5	6	7	8	9	10	11	12	13	14	15	16	17	18	19	20	21	22	23	24	25	26	27	28	29	30	31	32	33		Template complex	WT	→	MT	1	2	3	4	5	6	7
	Dpr8/DIP-β	Dpr8	→	Dpr14	G	K	T	S	M	R	R	R	D	L	T	L	F	G	H	Y	S	G	D	S	R	N	R	D	E	Q	S	S	H	P	P	V	L		Dpr8/DIP-β	Dpr8	→	Dpr14	0	0.08	0	0	-0.04	0	-0.4
	Dpr8/DIP-β	Dpr8	→	Dpr20	D	K	T	S	V	R	H	N	A	L	D	L	V	G	H	Y	T	G	D	K	R	K	D	D	E	Q	S	T	H	P	P	V	Q		Dpr8/DIP-β	Dpr8	→	Dpr20	-0.03	0.08	0	0	-0.01	0	-0.01
	Dpr8/DIP-β	Dpr8	→	Dpr18	D	K	T	M	V	R	R	T	K	V	S	L	V	G	V	Y	S	G	D	P	R	Q	E	D	M	Q	S	T	H	P	P	V	T		Dpr8/DIP-β	Dpr8	→	Dpr18	-0.03	0.08	0	-1	-0.01	0	-0.4
	Dpr8/DIP-β	Dpr8	→	Dpr13	E	G	V	S	I	R	K	K	D	Y	H	L	V	G	T	Y	S	S	D	E	R	Q	R	D	E	Q	S	T	H	P	P	S	F		Dpr8/DIP-β	Dpr8	→	Dpr13	0	0.18	-0.73	0	0	0	-0.4
	Dpr8/DIP-β	Dpr8	→	Dpr19	P	A	T	S	I	R	R	K	D	F	Q	L	V	G	S	H	S	S	D	K	R	R	E	D	E	Q	S	I	Y	P	T	S	V		Dpr8/DIP-β	Dpr8	→	Dpr19	-0.02	0.2	0	0	0	0	-0.4
				Dpr8	N	R	T	S	V	R	H	R	D	I	H	L	V	G	Y	Y	T	S	D	Q	R	Q	K	D	E	Q	S	T	T	P	P	G	S
					1	2	3	4	5	6	7	8	9	10	11	12	13	14	15	16	17	18	19	20	21	22	23	24	25	26	27	28	29	30	31	32	33		Template complex	WT	→	MT	1	2	3	4	5	6	7
	Dpr8/DIP-β	Dpr8	→	Dpr6	N	K	T	S	I	R	H	R	D	I	H	I	V	G	Y	Y	T	S	D	Q	R	Q	R	D	E	Q	S	T	Q	P	V	S	F		Dpr8/DIP-β	Dpr8	→	Dpr6	0	0.08	0	0	0	0	-0.01
	Dpr8/DIP-β	Dpr8	→	Dpr10	N	K	T	A	I	R	H	R	D	L	H	I	V	G	Y	Y	T	T	D	Q	R	Q	R	D	E	Q	S	T	Q	P	V	S	S		Dpr8/DIP-β	Dpr8	→	Dpr10	0	0.08	0	-0.24	0	0	-0.01
				Dpr8	N	R	T	S	V	R	H	R	D	I	H	L	V	G	Y	Y	T	S	D	Q	R	Q	K	D	E	Q	S	T	T	P	P	G	S
					1	2	3	4	5	6	7	8	9	10	11	12	13	14	15	16	17	18	19	20	21	22	23	24	25	26	27	28	29	30	31	32	33		Template complex	WT	→	MT	1	2	3	4	5	6	7
	Dpr8/DIP-β	Dpr8	→	Dpr11	N	K	S	S	I	R	L	R	D	G	H	I	V	D	A	F	I	A	D	Q	R	Q	R	D	E	Q	S	T	E	P	K	S	R		Dpr8/DIP-β	Dpr8	→	Dpr11	0	0.08	-0.08	0	0	0	-0.56
	Dpr8/DIP-β	Dpr8	→	Dpr15	K	K	P	S	L	R	M	R	D	G	H	I	V	D	T	F	I	A	D	Q	R	Q	K	D	E	Q	S	T	E	P	K	S	I		Dpr8/DIP-β	Dpr8	→	Dpr15	-0.3	0.08	-0.54	0	-0.41	0	-0.21
	Dpr8/DIP-β	Dpr8	→	Dpr17	D	K	P	S	V	R	M	R	D	N	H	I	V	D	T	F	I	A	D	E	R	E	S	D	E	Q	A	T	E	P	K	S	K		Dpr8/DIP-β	Dpr8	→	Dpr17	-0.03	0.08	-0.54	0	-0.01	0	-0.21
	Dpr8/DIP-β	Dpr8	→	Dpr16	G	K	P	S	V	R	L	R	D	E	H	I	V	D	T	F	I	N	D	A	R	N	E	D	E	Q	A	T	E	P	K	S	K		Dpr8/DIP-β	Dpr8	→	Dpr16	0	0.08	-0.54	0	-0.01	0	-0.56
				Dpr8	N	R	T	S	V	R	H	R	D	I	H	L	V	G	Y	Y	T	S	D	Q	R	Q	K	D	E	Q	S	T	T	P	P	G	S
	Why Dprs do not interact with DIP-ε,ζ?																																						Why Dprs do not interact with DIP-ε,ζ?
	Complex mutated in FoldX	WT		MT	1	2	3	4	5	6	7	8	9	10	11	12	13	14	15	16	17	18	19	20	21	22	23	24	25	26	27	28	29	30	31	32	33		Template complex	WT	→	MT	1	2	3	4	5	6	7
	Dpr13/DIP-ε	Dpr13	→	Dpr5	D	R	A	S	I	R	Q	R	D	L	H	I	I	G	M	Y	T	N	D	Q	R	Q	R	D	E	Q	S	T	E	P	K	S	A		Dpr13/DIP-ε	Dpr13	→	Dpr5	0.08	-0.09	0.31	0	0	0.03	0.2
	Dpr13/DIP-ε	Dpr13	→	Dpr4	D	R	A	S	I	R	K	R	D	L	H	I	V	G	L	Y	T	N	D	Q	R	Q	R	D	E	Q	S	T	E	P	K	S	G		Dpr13/DIP-ε	Dpr13	→	Dpr4	0.08	-0.09	0.31	0	0	0.03	0
	Dpr13/DIP-ε	Dpr13	→	Dpr1	D	K	D	S	I	R	K	R	D	L	H	I	A	G	T	Y	T	S	D	Q	R	Q	R	D	E	Q	N	T	E	P	K	S	S		Dpr13/DIP-ε	Dpr13	→	Dpr1	0.08	0.65	0.3	0	0	0.03	0
	Dpr13/DIP-ε	Dpr13	→	Dpr2	D	K	S	S	I	R	K	R	D	L	H	I	A	G	L	Y	T	S	D	E	R	Q	R	D	E	Q	N	T	E	P	K	S	A		Dpr13/DIP-ε	Dpr13	→	Dpr2	0.08	0.65	0.4	0	0	0.03	0
	Dpr13/DIP-ε	Dpr13	→	Dpr3	D	K	S	S	I	R	K	R	D	L	H	I	V	G	A	Y	T	S	D	K	R	L	K	D	E	Q	N	T	E	P	K	S	A		Dpr13/DIP-ε	Dpr13	→	Dpr3	0.08	0.65	0.4	0	0	0.03	0
				Dpr13	E	G	V	S	I	R	K	K	D	Y	H	L	V	G	T	Y	S	S	D	E	R	Q	R	D	E	Q	S	T	H	P	P	S	F
					1	2	3	4	5	6	7	8	9	10	11	12	13	14	15	16	17	18	19	20	21	22	23	24	25	26	27	28	29	30	31	32	33		Template complex	WT	→	MT	1	2	3	4	5	6	7
	Dpr13/DIP-ε	Dpr13	→	Dpr7	N	R	T	S	M	R	K	R	D	L	H	I	T	N	Y	Y	T	G	D	Q	R	Q	R	D	E	Q	N	T	E	P	K	N	A		Dpr13/DIP-ε	Dpr13	→	Dpr7	0.23	-0.09	-0.13	0	0.21	0.03	0
				Dpr13	E	G	V	S	I	R	K	K	D	Y	H	L	V	G	T	Y	S	S	D	E	R	Q	R	D	E	Q	S	T	H	P	P	S	F
					1	2	3	4	5	6	7	8	9	10	11	12	13	14	15	16	17	18	19	20	21	22	23	24	25	26	27	28	29	30	31	32	33		Template complex	WT	→	MT	1	2	3	4	5	6	7
	Dpr13/DIP-ε	Dpr13	→	Dpr12	R	N	Q	S	I	R	R	R	D	W	H	I	S	G	Q	Y	T	N	D	E	R	Q	R	D	E	Q	S	T	P	T	G	S	F		Dpr13/DIP-ε	Dpr13	→	Dpr12	0.36	0.15	0.3	0	0	0.03	-0.03
				Dpr13	E	G	V	S	I	R	K	K	D	Y	H	L	V	G	T	Y	S	S	D	E	R	Q	R	D	E	Q	S	T	H	P	P	S	F
					1	2	3	4	5	6	7	8	9	10	11	12	13	14	15	16	17	18	19	20	21	22	23	24	25	26	27	28	29	30	31	32	33		Template complex	WT	→	MT	1	2	3	4	5	6	7
	Dpr13/DIP-ε	Dpr13	→	Dpr6	N	K	T	S	I	R	H	R	D	I	H	I	V	G	Y	Y	T	S	D	Q	R	Q	R	D	E	Q	S	T	Q	P	V	S	F		Dpr13/DIP-ε	Dpr13	→	Dpr6	0.23	0.65	-0.13	0	0	0.03	-0.19
	Dpr13/DIP-ε	Dpr13	→	Dpr10	N	K	T	A	I	R	H	R	D	L	H	I	V	G	Y	Y	T	T	D	Q	R	Q	R	D	E	Q	S	T	Q	P	V	S	S		Dpr13/DIP-ε	Dpr13	→	Dpr10	0.23	0.65	-0.13	-0.23	0	0.03	-0.19
				Dpr13	E	G	V	S	I	R	K	K	D	Y	H	L	V	G	T	Y	S	S	D	E	R	Q	R	D	E	Q	S	T	H	P	P	S	F
					1	2	3	4	5	6	7	8	9	10	11	12	13	14	15	16	17	18	19	20	21	22	23	24	25	26	27	28	29	30	31	32	33		Template complex	WT	→	MT	1	2	3	4	5	6	7
	Dpr13/DIP-ε	Dpr13	→	Dpr8	N	R	T	S	V	R	H	R	D	I	H	L	V	G	Y	Y	T	S	D	Q	R	Q	K	D	E	Q	S	T	T	P	P	G	S		Dpr13/DIP-ε	Dpr13	→	Dpr8	0.23	-0.09	-0.13	0	-0.16	0.03	-0.19
	Dpr13/DIP-ε	Dpr13	→	Dpr9	N	K	T	S	V	R	H	R	D	I	H	L	V	G	Y	Y	T	S	D	Q	R	Q	R	D	E	Q	S	T	T	P	H	S	Y		Dpr13/DIP-ε	Dpr13	→	Dpr9	0.23	0.65	-0.13	0	-0.16	0.03	-0.19
	Dpr13/DIP-ε	Dpr13	→	Dpr21	N	K	T	S	I	R	H	R	D	L	H	L	V	S	S	Y	T	S	D	Q	R	Q	R	D	E	Q	S	T	T	P	P	G	T		Dpr13/DIP-ε	Dpr13	→	Dpr21	0.23	0.65	-0.13	0	0	0.03	-0.19
				Dpr13	E	G	V	S	I	R	K	K	D	Y	H	L	V	G	T	Y	S	S	D	E	R	Q	R	D	E	Q	S	T	H	P	P	S	F
					1	2	3	4	5	6	7	8	9	10	11	12	13	14	15	16	17	18	19	20	21	22	23	24	25	26	27	28	29	30	31	32	33		Template complex	WT	→	MT	1	2	3	4	5	6	7
	Dpr13/DIP-ε	Dpr13	→	Dpr11	N	K	S	S	I	R	L	R	D	G	H	I	V	D	A	F	I	A	D	Q	R	Q	R	D	E	Q	S	T	E	P	K	S	R		Dpr13/DIP-ε	Dpr13	→	Dpr11	0.23	0.65	0.4	0	0	0.03	0.23
	Dpr13/DIP-ε	Dpr13	→	Dpr15	K	K	P	S	L	R	M	R	D	G	H	I	V	D	T	F	I	A	D	Q	R	Q	K	D	E	Q	S	T	E	P	K	S	I		Dpr13/DIP-ε	Dpr13	→	Dpr15	0.3	0.65	-0.07	0	-0.09	0.03	0.1
	Dpr13/DIP-ε	Dpr13	→	Dpr17	D	K	P	S	V	R	M	R	D	N	H	I	V	D	T	F	I	A	D	E	R	E	S	D	E	Q	A	T	E	P	K	S	K		Dpr13/DIP-ε	Dpr13	→	Dpr17	0.08	0.65	-0.07	0	-0.16	0.03	0.1
	Dpr13/DIP-ε	Dpr13	→	Dpr16	G	K	P	S	V	R	L	R	D	E	H	I	V	D	T	F	I	N	D	A	R	N	E	D	E	Q	A	T	E	P	K	S	K		Dpr13/DIP-ε	Dpr13	→	Dpr16	0.23	0.65	-0.07	0	-0.16	0.03	0.23
				Dpr13	E	G	V	S	I	R	K	K	D	Y	H	L	V	G	T	Y	S	S	D	E	R	Q	R	D	E	Q	S	T	H	P	P	S	F
	Why Dprs do not interact with DIP-δ?																																						Why Dprs do not interact with DIP-δ?
	Complex mutated in FoldX	WT		MT	1	2	3	4	5	6	7	8	9	10	11	12	13	14	15	16	17	18	19	20	21	22	23	24	25	26	27	28	29	30	31	32	33		Template complex	WT	→	MT	1	2	3	4	5	6	7
	Dpr12/DIP-δ	Dpr12	→	Dpr5	D	R	A	S	I	R	Q	R	D	L	H	I	I	G	M	Y	T	N	D	Q	R	Q	R	D	E	Q	S	T	E	P	K	S	A		Dpr12/DIP-δ	Dpr12	→	Dpr5	-0.27	0.64	0.15	0	-0.01	0	0.22
	Dpr12/DIP-δ	Dpr12	→	Dpr4	D	R	A	S	I	R	K	R	D	L	H	I	V	G	L	Y	T	N	D	Q	R	Q	R	D	E	Q	S	T	E	P	K	S	G		Dpr12/DIP-δ	Dpr12	→	Dpr4	-0.27	0.64	0.15	0	-0.01	0	0.14
	Dpr12/DIP-δ	Dpr12	→	Dpr1	D	K	D	S	I	R	K	R	D	L	H	I	A	G	T	Y	T	S	D	Q	R	Q	R	D	E	Q	N	T	E	P	K	S	S		Dpr12/DIP-δ	Dpr12	→	Dpr1	-0.27	0.71	0.36	0	-0.01	0	0.14
	Dpr12/DIP-δ	Dpr12	→	Dpr2	D	K	S	S	I	R	K	R	D	L	H	I	A	G	L	Y	T	S	D	E	R	Q	R	D	E	Q	N	T	E	P	K	S	A		Dpr12/DIP-δ	Dpr12	→	Dpr2	-0.27	0.71	0.34	0	-0.01	0	0.14
	Dpr12/DIP-δ	Dpr12	→	Dpr3	D	K	S	S	I	R	K	R	D	L	H	I	V	G	A	Y	T	S	D	K	R	L	K	D	E	Q	N	T	E	P	K	S	A		Dpr12/DIP-δ	Dpr12	→	Dpr3	-0.27	0.71	0.34	0	-0.01	0	0.14
				Dpr12	R	N	Q	S	I	R	R	R	D	W	H	I	S	G	Q	Y	T	N	D	E	R	Q	R	D	E	Q	S	T	P	T	G	S	F
					1	2	3	4	5	6	7	8	9	10	11	12	13	14	15	16	17	18	19	20	21	22	23	24	25	26	27	28	29	30	31	32	33		Template complex	WT	→	MT	1	2	3	4	5	6	7
	Dpr12/DIP-δ	Dpr12	→	Dpr7	N	R	T	S	M	R	K	R	D	L	H	I	T	N	Y	Y	T	G	D	Q	R	Q	R	D	E	Q	N	T	E	P	K	N	A		Dpr12/DIP-δ	Dpr12	→	Dpr7	0.13	0.64	0.57	0	-0.74	0	0.14
				Dpr12	R	N	Q	S	I	R	R	R	D	W	H	I	S	G	Q	Y	T	N	D	E	R	Q	R	D	E	Q	S	T	P	T	G	S	F
					1	2	3	4	5	6	7	8	9	10	11	12	13	14	15	16	17	18	19	20	21	22	23	24	25	26	27	28	29	30	31	32	33		Template complex	WT	→	MT	1	2	3	4	5	6	7
	Dpr12/DIP-δ	Dpr12	→	Dpr14	G	K	T	S	M	R	R	R	D	L	T	L	F	G	H	Y	S	G	D	S	R	N	R	D	E	Q	S	S	H	P	P	V	L		Dpr12/DIP-δ	Dpr12	→	Dpr14	-0.03	0.71	0.57	0	-0.74	0	0
	Dpr12/DIP-δ	Dpr12	→	Dpr20	D	K	T	S	V	R	H	N	A	L	D	L	V	G	H	Y	T	G	D	K	R	K	D	D	E	Q	S	T	H	P	P	V	Q		Dpr12/DIP-δ	Dpr12	→	Dpr20	-0.27	0.71	0.57	0	0.46	0	0.09
	Dpr12/DIP-δ	Dpr12	→	Dpr18	D	K	T	M	V	R	R	T	K	V	S	L	V	G	V	Y	S	G	D	P	R	Q	E	D	M	Q	S	T	H	P	P	V	T		Dpr12/DIP-δ	Dpr12	→	Dpr18	-0.27	0.71	0.57	-0.86	0.46	0	0
	Dpr12/DIP-δ	Dpr12	→	Dpr13	E	G	V	S	I	R	K	K	D	Y	H	L	V	G	T	Y	S	S	D	E	R	Q	R	D	E	Q	S	T	H	P	P	S	F		Dpr12/DIP-δ	Dpr12	→	Dpr13	-0.21	-0.6	-0.2	0	-0.01	0	0.14
	Dpr12/DIP-δ	Dpr12	→	Dpr19	P	A	T	S	I	R	R	K	D	F	Q	L	V	G	S	H	S	S	D	K	R	R	E	D	E	Q	S	I	Y	P	T	S	V		Dpr12/DIP-δ	Dpr12	→	Dpr19	0.05	-0.51	0.57	0	-0.01	0	0
				Dpr12	R	N	Q	S	I	R	R	R	D	W	H	I	S	G	Q	Y	T	N	D	E	R	Q	R	D	E	Q	S	T	P	T	G	S	F
					1	2	3	4	5	6	7	8	9	10	11	12	13	14	15	16	17	18	19	20	21	22	23	24	25	26	27	28	29	30	31	32	33		Template complex	WT	→	MT	1	2	3	4	5	6	7
	Dpr12/DIP-δ	Dpr12	→	Dpr6	N	K	T	S	I	R	H	R	D	I	H	I	V	G	Y	Y	T	S	D	Q	R	Q	R	D	E	Q	S	T	Q	P	V	S	F		Dpr12/DIP-δ	Dpr12	→	Dpr6	0.13	0.71	0.57	0	-0.01	0	0.09
	Dpr12/DIP-δ	Dpr12	→	Dpr10	N	K	T	A	I	R	H	R	D	L	H	I	V	G	Y	Y	T	T	D	Q	R	Q	R	D	E	Q	S	T	Q	P	V	S	S		Dpr12/DIP-δ	Dpr12	→	Dpr10	0.13	0.71	0.57	0.11	-0.01	0	0.09
				Dpr12	R	N	Q	S	I	R	R	R	D	W	H	I	S	G	Q	Y	T	N	D	E	R	Q	R	D	E	Q	S	T	P	T	G	S	F
					1	2	3	4	5	6	7	8	9	10	11	12	13	14	15	16	17	18	19	20	21	22	23	24	25	26	27	28	29	30	31	32	33		Template complex	WT	→	MT	1	2	3	4	5	6	7
	Dpr12/DIP-δ	Dpr12	→	Dpr8	N	R	T	S	V	R	H	R	D	I	H	L	V	G	Y	Y	T	S	D	Q	R	Q	K	D	E	Q	S	T	T	P	P	G	S		Dpr12/DIP-δ	Dpr12	→	Dpr8	0.13	0.64	0.57	0	0.46	0	0.09
	Dpr12/DIP-δ	Dpr12	→	Dpr9	N	K	T	S	V	R	H	R	D	I	H	L	V	G	Y	Y	T	S	D	Q	R	Q	R	D	E	Q	S	T	T	P	H	S	Y		Dpr12/DIP-δ	Dpr12	→	Dpr9	0.13	0.71	0.57	0	0.46	0	0.09
	Dpr12/DIP-δ	Dpr12	→	Dpr21	N	K	T	S	I	R	H	R	D	L	H	L	V	S	S	Y	T	S	D	Q	R	Q	R	D	E	Q	S	T	T	P	P	G	T		Dpr12/DIP-δ	Dpr12	→	Dpr21	0.13	0.71	0.57	0	-0.01	0	0.09
				Dpr12	R	N	Q	S	I	R	R	R	D	W	H	I	S	G	Q	Y	T	N	D	E	R	Q	R	D	E	Q	S	T	P	T	G	S	F
					1	2	3	4	5	6	7	8	9	10	11	12	13	14	15	16	17	18	19	20	21	22	23	24	25	26	27	28	29	30	31	32	33		Template complex	WT	→	MT	1	2	3	4	5	6	7
	Dpr12/DIP-δ	Dpr12	→	Dpr11	N	K	S	S	I	R	L	R	D	G	H	I	V	D	A	F	I	A	D	Q	R	Q	R	D	E	Q	S	T	E	P	K	S	R		Dpr12/DIP-δ	Dpr12	→	Dpr11	0.13	0.71	0.34	0	-0.01	0	0.69
	Dpr12/DIP-δ	Dpr12	→	Dpr15	K	K	P	S	L	R	M	R	D	G	H	I	V	D	T	F	I	A	D	Q	R	Q	K	D	E	Q	S	T	E	P	K	S	I		Dpr12/DIP-δ	Dpr12	→	Dpr15	0.03	0.71	-0.45	0	-0.54	0	0.88
	Dpr12/DIP-δ	Dpr12	→	Dpr17	D	K	P	S	V	R	M	R	D	N	H	I	V	D	T	F	I	A	D	E	R	E	S	D	E	Q	A	T	E	P	K	S	K		Dpr12/DIP-δ	Dpr12	→	Dpr17	-0.27	0.71	-0.45	0	0.46	0	0.88
	Dpr12/DIP-δ	Dpr12	→	Dpr16	G	K	P	S	V	R	L	R	D	E	H	I	V	D	T	F	I	N	D	A	R	N	E	D	E	Q	A	T	E	P	K	S	K		Dpr12/DIP-δ	Dpr12	→	Dpr16	-0.03	0.71	-0.45	0	0.46	0	0.69
				Dpr12	R	N	Q	S	I	R	R	R	D	W	H	I	S	G	Q	Y	T	N	D	E	R	Q	R	D	E	Q	S	T	P	T	G	S	F
	Why Dprs do not interact with DIP-κ?																																						Why Dprs do not interact with DIP-κ?
					1	2	3	4	5	6	7	8	9	10	11	12	13	14	15	16	17	18	19	20	21	22	23	24	25	26	27	28	29	30	31	32	33		Template complex	WT	→	MT	1	2	3	4	5	6	7
	Dpr7/DIP-κ	Dpr7	→	Dpr5	D	R	A	S	I	R	Q	R	D	L	H	I	I	G	M	Y	T	N	D	Q	R	Q	R	D	E	Q	S	T	E	P	K	S	A		Dpr7/DIP-κ	Dpr7	→	Dpr5	0	-0.03	0.35	-0.02	1.25	0	-0.1
	Dpr7/DIP-κ	Dpr7	→	Dpr4	D	R	A	S	I	R	K	R	D	L	H	I	V	G	L	Y	T	N	D	Q	R	Q	R	D	E	Q	S	T	E	P	K	S	G		Dpr7/DIP-κ	Dpr7	→	Dpr4	0	-0.03	0.35	-0.02	1.25	0	0
	Dpr7/DIP-κ	Dpr7	→	Dpr1	D	K	D	S	I	R	K	R	D	L	H	I	A	G	T	Y	T	S	D	Q	R	Q	R	D	E	Q	N	T	E	P	K	S	S		Dpr7/DIP-κ	Dpr7	→	Dpr1	0	0.52	0.42	-0.02	1.25	0	0
	Dpr7/DIP-κ	Dpr7	→	Dpr2	D	K	S	S	I	R	K	R	D	L	H	I	A	G	L	Y	T	S	D	E	R	Q	R	D	E	Q	N	T	E	P	K	S	A		Dpr7/DIP-κ	Dpr7	→	Dpr2	0	0.52	0.42	-0.02	1.25	0	0
	Dpr7/DIP-κ	Dpr7	→	Dpr3	D	K	S	S	I	R	K	R	D	L	H	I	V	G	A	Y	T	S	D	K	R	L	K	D	E	Q	N	T	E	P	K	S	A		Dpr7/DIP-κ	Dpr7	→	Dpr3	0	0.52	0.42	-0.02	1.25	0	0
				Dpr7	N	R	T	S	M	R	K	R	D	L	H	I	T	N	Y	Y	T	G	D	Q	R	Q	R	D	E	Q	N	T	E	P	K	N	A
					1	2	3	4	5	6	7	8	9	10	11	12	13	14	15	16	17	18	19	20	21	22	23	24	25	26	27	28	29	30	31	32	33		Template complex	WT	→	MT	1	2	3	4	5	6	7
	Dpr7/DIP-κ	Dpr7	→	Dpr12	R	N	Q	S	I	R	R	R	D	W	H	I	S	G	Q	Y	T	N	D	E	R	Q	R	D	E	Q	S	T	P	T	G	S	F		Dpr7/DIP-κ	Dpr7	→	Dpr12	0	0.25	0.24	-0.02	1.25	0	-0.79
				Dpr7	N	R	T	S	M	R	K	R	D	L	H	I	T	N	Y	Y	T	G	D	Q	R	Q	R	D	E	Q	N	T	E	P	K	N	A
					1	2	3	4	5	6	7	8	9	10	11	12	13	14	15	16	17	18	19	20	21	22	23	24	25	26	27	28	29	30	31	32	33		Template complex	WT	→	MT	1	2	3	4	5	6	7
	Dpr7/DIP-κ	Dpr7	→	Dpr14	G	K	T	S	M	R	R	R	D	L	T	L	F	G	H	Y	S	G	D	S	R	N	R	D	E	Q	S	S	H	P	P	V	L		Dpr7/DIP-κ	Dpr7	→	Dpr14	0	0.52	0	-0.02	-0.01	0	-0.79
	Dpr7/DIP-κ	Dpr7	→	Dpr20	D	K	T	S	V	R	H	N	A	L	D	L	V	G	H	Y	T	G	D	K	R	K	D	D	E	Q	S	T	H	P	P	V	Q		Dpr7/DIP-κ	Dpr7	→	Dpr20	0	0.52	0	-0.02	1.6	0	-0.13
	Dpr7/DIP-κ	Dpr7	→	Dpr18	D	K	T	M	V	R	R	T	K	V	S	L	V	G	V	Y	S	G	D	P	R	Q	E	D	M	Q	S	T	H	P	P	V	T		Dpr7/DIP-κ	Dpr7	→	Dpr18	0	0.52	0	-1.76	1.6	0	-0.79
	Dpr7/DIP-κ	Dpr7	→	Dpr13	E	G	V	S	I	R	K	K	D	Y	H	L	V	G	T	Y	S	S	D	E	R	Q	R	D	E	Q	S	T	H	P	P	S	F		Dpr7/DIP-κ	Dpr7	→	Dpr13	0	0.15	-0.07	-0.02	1.25	0	0
	Dpr7/DIP-κ	Dpr7	→	Dpr19	P	A	T	S	I	R	R	K	D	F	Q	L	V	G	S	H	S	S	D	K	R	R	E	D	E	Q	S	I	Y	P	T	S	V		Dpr7/DIP-κ	Dpr7	→	Dpr19	-0.03	0.28	0	-0.02	1.25	0	-0.79
				Dpr7	N	R	T	S	M	R	K	R	D	L	H	I	T	N	Y	Y	T	G	D	Q	R	Q	R	D	E	Q	N	T	E	P	K	N	A
					1	2	3	4	5	6	7	8	9	10	11	12	13	14	15	16	17	18	19	20	21	22	23	24	25	26	27	28	29	30	31	32	33		Template complex	WT	→	MT	1	2	3	4	5	6	7
	Dpr7/DIP-κ	Dpr7	→	Dpr6	N	K	T	S	I	R	H	R	D	I	H	I	V	G	Y	Y	T	S	D	Q	R	Q	R	D	E	Q	S	T	Q	P	V	S	F		Dpr7/DIP-κ	Dpr7	→	Dpr6	0	0.52	0	-0.02	1.25	0	-0.13
	Dpr7/DIP-κ	Dpr7	→	Dpr10	N	K	T	A	I	R	H	R	D	L	H	I	V	G	Y	Y	T	T	D	Q	R	Q	R	D	E	Q	S	T	Q	P	V	S	S		Dpr7/DIP-κ	Dpr7	→	Dpr10	0	0.52	0	-0.18	1.25	0	-0.13
				Dpr7	N	R	T	S	M	R	K	R	D	L	H	I	T	N	Y	Y	T	G	D	Q	R	Q	R	D	E	Q	N	T	E	P	K	N	A
					1	2	3	4	5	6	7	8	9	10	11	12	13	14	15	16	17	18	19	20	21	22	23	24	25	26	27	28	29	30	31	32	33		Template complex	WT	→	MT	1	2	3	4	5	6	7
	Dpr7/DIP-κ	Dpr7	→	Dpr8	N	R	T	S	V	R	H	R	D	I	H	L	V	G	Y	Y	T	S	D	Q	R	Q	K	D	E	Q	S	T	T	P	P	G	S		Dpr7/DIP-κ	Dpr7	→	Dpr8	0	-0.03	0	-0.02	1.6	0	-0.13
	Dpr7/DIP-κ	Dpr7	→	Dpr9	N	K	T	S	V	R	H	R	D	I	H	L	V	G	Y	Y	T	S	D	Q	R	Q	R	D	E	Q	S	T	T	P	H	S	Y		Dpr7/DIP-κ	Dpr7	→	Dpr9	0	0.52	0	-0.02	1.6	0	-0.13
	Dpr7/DIP-κ	Dpr7	→	Dpr21	N	K	T	S	I	R	H	R	D	L	H	L	V	S	S	Y	T	S	D	Q	R	Q	R	D	E	Q	S	T	T	P	P	G	T		Dpr7/DIP-κ	Dpr7	→	Dpr21	0	0.52	0	-0.02	1.25	0	-0.13
				Dpr7	N	R	T	S	M	R	K	R	D	L	H	I	T	N	Y	Y	T	G	D	Q	R	Q	R	D	E	Q	N	T	E	P	K	N	A
					1	2	3	4	5	6	7	8	9	10	11	12	13	14	15	16	17	18	19	20	21	22	23	24	25	26	27	28	29	30	31	32	33		Template complex	WT	→	MT	1	2	3	4	5	6	7
	Dpr7/DIP-κ	Dpr7	→	Dpr11	N	K	S	S	I	R	L	R	D	G	H	I	V	D	A	F	I	A	D	Q	R	Q	R	D	E	Q	S	T	E	P	K	S	R		Dpr7/DIP-κ	Dpr7	→	Dpr11	0	0.52	0.42	-0.02	1.25	0	-0.21
	Dpr7/DIP-κ	Dpr7	→	Dpr15	K	K	P	S	L	R	M	R	D	G	H	I	V	D	T	F	I	A	D	Q	R	Q	K	D	E	Q	S	T	E	P	K	S	I		Dpr7/DIP-κ	Dpr7	→	Dpr15	0	0.52	0.67	-0.02	0.44	0	-0.4
	Dpr7/DIP-κ	Dpr7	→	Dpr17	D	K	P	S	V	R	M	R	D	N	H	I	V	D	T	F	I	A	D	E	R	E	S	D	E	Q	A	T	E	P	K	S	K		Dpr7/DIP-κ	Dpr7	→	Dpr17	0	0.52	0.67	-0.02	1.6	0	-0.4
	Dpr7/DIP-κ	Dpr7	→	Dpr16	G	K	P	S	V	R	L	R	D	E	H	I	V	D	T	F	I	N	D	A	R	N	E	D	E	Q	A	T	E	P	K	S	K		Dpr7/DIP-κ	Dpr7	→	Dpr16	0	0.52	0.67	-0.02	1.6	0	-0.21
				Dpr7	N	R	T	S	M	R	K	R	D	L	H	I	T	N	Y	Y	T	G	D	Q	R	Q	R	D	E	Q	N	T	E	P	K	N	A
	POSITIONS ON DIP SIDE
	Why DIPs do not interact with purple Dprs?																																						Why DIPs do not interact with purple Dprs?
	***all seques are from Drosophila Melanogaster
	Template complex mutated in FoldX	WT		MT	1	2	3	4	5	6	7	8	9	10	11	12	13	14	15	16	17	18	19	20	21	22	23	24	25	26	27	28	29	30	31	32	33		Template complex	WT	→	MT	1	2	3	4	5	6	7
	Dpr11/DIP-ɣ	DIP-ɣ	→	DIP-β	G	H	K	A	I	K	A	D	A	K	A	I	I	H	H	I	T	N	N	D	R	K	E	D	M	Q	N	T	D	P	M	M	T		Dpr11/DIP-ɣ	DIP-ɣ	→	DIP-β	0.01	-0.01	0	-0.7	0.72	3.25	0
	Dpr11/DIP-ɣ	DIP-ɣ	→	DIP-𝝺	H	Y	R	A	I	K	S	D	S	K	A	I	I	H	H	V	S	L	N	P	R	Q	N	D	M	Q	N	T	D	P	M	S	S		Dpr11/DIP-ɣ	DIP-ɣ	→	DIP-𝝺	0.01	-0.07	0.08	-0.7	0.72	3.25	0
				DIP-ɣ	K	N	K	G	L	R	A	S	D	Q	T	V	L	Q	R	V	T	H	N	A	R	R	S	D	M	Q	N	T	S	P	M	K	V
					1	2	3	4	5	6	7	8	9	10	11	12	13	14	15	16	17	18	19	20	21	22	23	24	25	26	27	28	29	30	31	32	33		Template complex	WT	→	MT	1	2	3	4	5	6	7
	Dpr11/DIP-ɣ	DIP-ɣ	→	DIP-⍺	G	Y	R	G	L	K	A	D	T	K	A	I	I	H	N	I	T	H	N	P	R	S	E	D	M	Q	N	T	D	P	M	S	I		Dpr11/DIP-ɣ	DIP-ɣ	→	DIP-⍺	0.01	-0.07	0	0	-0.01	3.25	0
				DIP-ɣ	K	N	K	G	L	R	A	S	D	Q	T	V	L	Q	R	V	T	H	N	A	R	R	S	D	M	Q	N	T	S	P	M	K	V
					1	2	3	4	5	6	7	8	9	10	11	12	13	14	15	16	17	18	19	20	21	22	23	24	25	26	27	28	29	30	31	32	33		Template complex	WT	→	MT	1	2	3	4	5	6	7
	Dpr11/DIP-ɣ	DIP-ɣ	→	DIP-ζ	S	Y	K	A	M	H	F	E	Q	S	A	I	V	H	H	I	T	R	N	P	R	H	E	D	M	Q	N	T	V	T	A	T	F		Dpr11/DIP-ɣ	DIP-ɣ	→	DIP-ζ	0.01	-0.07	0	-0.7	-0.22	3.35	0.02
	Dpr11/DIP-ɣ	DIP-ɣ	→	DIP-ε	S	Y	K	A	M	H	F	E	Q	S	A	I	V	H	H	I	T	R	N	P	R	Q	E	D	M	Q	N	T	V	T	A	T	Y		Dpr11/DIP-ɣ	DIP-ɣ	→	DIP-ε	0.01	-0.07	0	-0.7	-0.22	3.35	0.02
				DIP-ɣ	K	N	K	G	L	R	A	S	D	Q	T	V	L	Q	R	V	T	H	N	A	R	R	S	D	M	Q	N	T	S	P	M	K	V
					1	2	3	4	5	6	7	8	9	10	11	12	13	14	15	16	17	18	19	20	21	22	23	24	25	26	27	28	29	30	31	32	33		Template complex	WT	→	MT	1	2	3	4	5	6	7
	Dpr11/DIP-ɣ	DIP-ɣ	→	DIP-δ	G	Y	K	A	I	H	I	D	R	Q	M	I	I	H	H	I	S	R	I	P	R	H	D	D	M	Q	N	T	N	P	M	S	V		Dpr11/DIP-ɣ	DIP-ɣ	→	DIP-δ	0.01	-0.07	0	-0.7	0.72	3.35	-0.06
				DIP-ɣ	K	N	K	G	L	R	A	S	D	Q	T	V	L	Q	R	V	T	H	N	A	R	R	S	D	M	Q	N	T	S	P	M	K	V
					1	2	3	4	5	6	7	8	9	10	11	12	13	14	15	16	17	18	19	20	21	22	23	24	25	26	27	28	29	30	31	32	33		Template complex	WT	→	MT	1	2	3	4	5	6	7
	Dpr11/DIP-ɣ	DIP-ɣ	→	DIP-η	P	Y	K	A	L	R	V	D	T	Q	T	I	I	Q	H	I	T	K	N	Q	R	K	S	D	M	Q	N	T	D	P	M	S	M		Dpr11/DIP-ɣ	DIP-ɣ	→	DIP-η	0.01	-0.07	0	-0.7	-0.01	-0.04	-0.02
	Dpr11/DIP-ɣ	DIP-ɣ	→	DIP-θ	T	Y	K	A	L	R	V	D	T	Q	T	I	I	Q	H	I	T	K	N	H	R	K	S	D	M	Q	N	T	D	P	M	S	V		Dpr11/DIP-ɣ	DIP-ɣ	→	DIP-θ	0.01	-0.07	0	-0.7	-0.01	-0.04	-0.02
	Dpr11/DIP-ɣ	DIP-ɣ	→	DIP-ɩ	S	F	K	A	L	R	V	D	T	Q	T	I	I	Q	H	I	T	K	N	H	R	Q	S	D	M	Q	N	T	D	P	M	S	M		Dpr11/DIP-ɣ	DIP-ɣ	→	DIP-ɩ	0.01	-0.07	0	-0.7	-0.01	-0.04	-0.02
				DIP-ɣ	K	N	K	G	L	R	A	S	D	Q	T	V	L	Q	R	V	T	H	N	A	R	R	S	D	M	Q	N	T	S	P	M	K	V
					1	2	3	4	5	6	7	8	9	10	11	12	13	14	15	16	17	18	19	20	21	22	23	24	25	26	27	28	29	30	31	32	33		Template complex	WT	→	MT	1	2	3	4	5	6	7
	Dpr11/DIP-ɣ	DIP-ɣ	→	DIP-κ	G	Y	K	A	V	R	V	D	T	Q	T	I	I	H	N	I	S	Q	N	S	R	E	T	D	M	Q	N	T	D	P	M	S	K		Dpr11/DIP-ɣ	DIP-ɣ	→	DIP-κ	0.01	-0.07	0	-0.7	1.31	-0.04	-0.02
				DIP-ɣ	K	N	K	G	L	R	A	S	D	Q	T	V	L	Q	R	V	T	H	N	A	R	R	S	D	M	Q	N	T	S	P	M	K	V
	Why DIPs do not interact with Dpr6 and Dpr10?																																						Why DIPs do not interact with Dpr6 and Dpr10?
					1	2	3	4	5	6	7	8	9	10	11	12	13	14	15	16	17	18	19	20	21	22	23	24	25	26	27	28	29	30	31	32	33		Template complex	WT	→	MT	1	2	3	4	5	6	7
	Dpr6/DIP-⍺	DIP-⍺	→	DIP-ɣ	K	N	K	G	L	R	A	S	D	Q	T	V	L	Q	R	V	T	H	N	A	R	R	S	D	M	Q	N	T	S	P	M	K	V		Dpr6/DIP-⍺	DIP-⍺	→	DIP-ɣ	0	0.33	-0.12	0	0	0.18	0
	Dpr10/DIP-⍺ (chains AB)	DIP-⍺	→	DIP-ɣ	K	N	K	G	L	R	A	S	D	Q	T	V	L	Q	R	V	T	H	N	A	R	R	S	D	M	Q	N	T	S	P	M	K	V		Dpr10/DIP-⍺ (chains AB)	DIP-⍺	→	DIP-ɣ	-0.07	0.39	-0.32	0	-0.01	-0.01	0
	Dpr10/DIP-⍺ (chains CD)	DIP-⍺	→	DIP-ɣ	K	N	K	G	L	R	A	S	D	Q	T	V	L	Q	R	V	T	H	N	A	R	R	S	D	M	Q	N	T	S	P	M	K	V		Dpr10/DIP-⍺ (chains CD)	DIP-⍺	→	DIP-ɣ	-0.04	0.35	0.12	0	-0.02	0.08	0
				DIP-⍺	G	Y	R	G	L	K	A	D	T	K	A	I	I	H	N	I	T	H	N	P	R	S	E	D	M	Q	N	T	D	P	M	S	I
					1	2	3	4	5	6	7	8	9	10	11	12	13	14	15	16	17	18	19	20	21	22	23	24	25	26	27	28	29	30	31	32	33		Template complex	WT	→	MT	1	2	3	4	5	6	7
	Dpr6/DIP-⍺	DIP-⍺	→	DIP-β	G	H	K	A	I	K	A	D	A	K	A	I	I	H	H	I	T	N	N	D	R	K	E	D	M	Q	N	T	D	P	M	M	T		Dpr6/DIP-⍺	DIP-⍺	→	DIP-β	0	0.46	-0.12	-0.28	0.45	0	0
	Dpr6/DIP-⍺	DIP-⍺	→	DIP-𝝺	H	Y	R	A	I	K	S	D	S	K	A	I	I	H	H	V	S	L	N	P	R	Q	N	D	M	Q	N	T	D	P	M	S	S		Dpr6/DIP-⍺	DIP-⍺	→	DIP-𝝺	0.02	0.08	0	-0.28	0.45	0	0.05
	Dpr10/DIP-⍺ (chains AB)	DIP-⍺	→	DIP-β	G	H	K	A	I	K	A	D	A	K	A	I	I	H	H	I	T	N	N	D	R	K	E	D	M	Q	N	T	D	P	M	M	T		Dpr10/DIP-⍺ (chains AB)	DIP-⍺	→	DIP-β	0	0.22	-0.32	-0.23	0.87	0	0
	Dpr10/DIP-⍺ (chains AB)	DIP-⍺	→	DIP-𝝺	H	Y	R	A	I	K	S	D	S	K	A	I	I	H	H	V	S	L	N	P	R	Q	N	D	M	Q	N	T	D	P	M	S	S		Dpr10/DIP-⍺ (chains AB)	DIP-⍺	→	DIP-𝝺	-0.05	0	0	-0.23	0.87	0	0.08
	Dpr10/DIP-⍺ (chains CD)	DIP-⍺	→	DIP-β	G	H	K	A	I	K	A	D	A	K	A	I	I	H	H	I	T	N	N	D	R	K	E	D	M	Q	N	T	D	P	M	M	T		Dpr10/DIP-⍺ (chains CD)	DIP-⍺	→	DIP-β	0	0.19	0.12	-0.17	0.23	-0.01	0
	Dpr10/DIP-⍺ (chains CD)	DIP-⍺	→	DIP-𝝺	H	Y	R	A	I	K	S	D	S	K	A	I	I	H	H	V	S	L	N	P	R	Q	N	D	M	Q	N	T	D	P	M	S	S		Dpr10/DIP-⍺ (chains CD)	DIP-⍺	→	DIP-𝝺	-0.03	0	0	-0.17	0.23	-0.01	0.18
				DIP-⍺	G	Y	R	G	L	K	A	D	T	K	A	I	I	H	N	I	T	H	N	P	R	S	E	D	M	Q	N	T	D	P	M	S	I
					1	2	3	4	5	6	7	8	9	10	11	12	13	14	15	16	17	18	19	20	21	22	23	24	25	26	27	28	29	30	31	32	33		Template complex	WT	→	MT	1	2	3	4	5	6	7
	Dpr6/DIP-⍺	DIP-⍺	→	DIP-ζ	S	Y	K	A	M	H	F	E	Q	S	A	I	V	H	H	I	T	R	N	P	R	H	E	D	M	Q	N	T	V	T	A	T	F		Dpr6/DIP-⍺	DIP-⍺	→	DIP-ζ	0.01	0.08	-0.12	-0.28	-0.32	-0.22	-0.49
	Dpr6/DIP-⍺	DIP-⍺	→	DIP-ε	S	Y	K	A	M	H	F	E	Q	S	A	I	V	H	H	I	T	R	N	P	R	Q	E	D	M	Q	N	T	V	T	A	T	Y		Dpr6/DIP-⍺	DIP-⍺	→	DIP-ε	0.01	0.08	-0.12	-0.28	-0.32	-0.22	-0.49
	Dpr10/DIP-⍺ (chains AB)	DIP-⍺	→	DIP-ζ	S	Y	K	A	M	H	F	E	Q	S	A	I	V	H	H	I	T	R	N	P	R	H	E	D	M	Q	N	T	V	T	A	T	F		Dpr10/DIP-⍺ (chains AB)	DIP-⍺	→	DIP-ζ	0	0	-0.32	-0.23	-0.13	0	-0.36
	Dpr10/DIP-⍺ (chains AB)	DIP-⍺	→	DIP-ε	S	Y	K	A	M	H	F	E	Q	S	A	I	V	H	H	I	T	R	N	P	R	Q	E	D	M	Q	N	T	V	T	A	T	Y		Dpr10/DIP-⍺ (chains AB)	DIP-⍺	→	DIP-ε	0	0	-0.32	-0.23	-0.13	0	-0.36
	Dpr10/DIP-⍺ (chains CD)	DIP-⍺	→	DIP-ζ	S	Y	K	A	M	H	F	E	Q	S	A	I	V	H	H	I	T	R	N	P	R	H	E	D	M	Q	N	T	V	T	A	T	F		Dpr10/DIP-⍺ (chains CD)	DIP-⍺	→	DIP-ζ	0.01	0	0.12	-0.17	-0.47	-0.18	-0.33
	Dpr10/DIP-⍺ (chains CD)	DIP-⍺	→	DIP-ε	S	Y	K	A	M	H	F	E	Q	S	A	I	V	H	H	I	T	R	N	P	R	Q	E	D	M	Q	N	T	V	T	A	T	Y		Dpr10/DIP-⍺ (chains CD)	DIP-⍺	→	DIP-ε	0.01	0	0.12	-0.17	-0.47	-0.18	-0.33
				DIP-⍺	G	Y	R	G	L	K	A	D	T	K	A	I	I	H	N	I	T	H	N	P	R	S	E	D	M	Q	N	T	D	P	M	S	I
					1	2	3	4	5	6	7	8	9	10	11	12	13	14	15	16	17	18	19	20	21	22	23	24	25	26	27	28	29	30	31	32	33		Template complex	WT	→	MT	1	2	3	4	5	6	7
	Dpr6/DIP-⍺	DIP-⍺	→	DIP-δ	G	Y	K	A	I	H	I	D	R	Q	M	I	I	H	H	I	S	R	I	P	R	H	D	D	M	Q	N	T	N	P	M	S	V		Dpr6/DIP-⍺	DIP-⍺	→	DIP-δ	0	0.08	-0.12	-0.28	0.45	-0.22	0.04
	Dpr10/DIP-⍺ (chains AB)	DIP-⍺	→	DIP-δ	G	Y	K	A	I	H	I	D	R	Q	M	I	I	H	H	I	S	R	I	P	R	H	D	D	M	Q	N	T	N	P	M	S	V		Dpr10/DIP-⍺ (chains AB)	DIP-⍺	→	DIP-δ	0	0	-0.32	-0.23	0.87	0	0.08
	Dpr10/DIP-⍺ (chains CD)	DIP-⍺	→	DIP-δ	G	Y	K	A	I	H	I	D	R	Q	M	I	I	H	H	I	S	R	I	P	R	H	D	D	M	Q	N	T	N	P	M	S	V		Dpr10/DIP-⍺ (chains CD)	DIP-⍺	→	DIP-δ	0	0	0.12	-0.17	0.23	-0.18	0.03
				DIP-⍺	G	Y	R	G	L	K	A	D	T	K	A	I	I	H	N	I	T	H	N	P	R	S	E	D	M	Q	N	T	D	P	M	S	I
					1	2	3	4	5	6	7	8	9	10	11	12	13	14	15	16	17	18	19	20	21	22	23	24	25	26	27	28	29	30	31	32	33		Template complex	WT	→	MT	1	2	3	4	5	6	7
	Dpr6/DIP-⍺	DIP-⍺	→	DIP-η	P	Y	K	A	L	R	V	D	T	Q	T	I	I	Q	H	I	T	K	N	Q	R	K	S	D	M	Q	N	T	D	P	M	S	M		Dpr6/DIP-⍺	DIP-⍺	→	DIP-η	0.01	0.08	-0.12	-0.28	0	0.18	-0.32
	Dpr6/DIP-⍺	DIP-⍺	→	DIP-θ	T	Y	K	A	L	R	V	D	T	Q	T	I	I	Q	H	I	T	K	N	H	R	K	S	D	M	Q	N	T	D	P	M	S	V		Dpr6/DIP-⍺	DIP-⍺	→	DIP-θ	0.01	0.08	-0.12	-0.28	0	0.18	-0.32
	Dpr6/DIP-⍺	DIP-⍺	→	DIP-ɩ	S	F	K	A	L	R	V	D	T	Q	T	I	I	Q	H	I	T	K	N	H	R	Q	S	D	M	Q	N	T	D	P	M	S	M		Dpr6/DIP-⍺	DIP-⍺	→	DIP-ɩ	0.01	-0.05	-0.12	-0.28	0	0.18	-0.32
	Dpr10/DIP-⍺ (chains AB)	DIP-⍺	→	DIP-η	P	Y	K	A	L	R	V	D	T	Q	T	I	I	Q	H	I	T	K	N	Q	R	K	S	D	M	Q	N	T	D	P	M	S	M		Dpr10/DIP-⍺ (chains AB)	DIP-⍺	→	DIP-η	0	0	-0.32	-0.23	-0.01	-0.01	-0.29
	Dpr10/DIP-⍺ (chains AB)	DIP-⍺	→	DIP-θ	T	Y	K	A	L	R	V	D	T	Q	T	I	I	Q	H	I	T	K	N	H	R	K	S	D	M	Q	N	T	D	P	M	S	V		Dpr10/DIP-⍺ (chains AB)	DIP-⍺	→	DIP-θ	0	0	-0.32	-0.23	-0.01	-0.01	-0.29
	Dpr10/DIP-⍺ (chains AB)	DIP-⍺	→	DIP-ɩ	S	F	K	A	L	R	V	D	T	Q	T	I	I	Q	H	I	T	K	N	H	R	Q	S	D	M	Q	N	T	D	P	M	S	M		Dpr10/DIP-⍺ (chains AB)	DIP-⍺	→	DIP-ɩ	0	-0.06	-0.32	-0.23	-0.01	-0.01	-0.29
	Dpr10/DIP-⍺ (chains CD)	DIP-⍺	→	DIP-η	P	Y	K	A	L	R	V	D	T	Q	T	I	I	Q	H	I	T	K	N	Q	R	K	S	D	M	Q	N	T	D	P	M	S	M		Dpr10/DIP-⍺ (chains CD)	DIP-⍺	→	DIP-η	0.01	0	0.12	-0.17	-0.02	0.08	-0.39
	Dpr10/DIP-⍺ (chains CD)	DIP-⍺	→	DIP-θ	T	Y	K	A	L	R	V	D	T	Q	T	I	I	Q	H	I	T	K	N	H	R	K	S	D	M	Q	N	T	D	P	M	S	V		Dpr10/DIP-⍺ (chains CD)	DIP-⍺	→	DIP-θ	0.01	0	0.12	-0.17	-0.02	0.08	-0.39
	Dpr10/DIP-⍺ (chains CD)	DIP-⍺	→	DIP-ɩ	S	F	K	A	L	R	V	D	T	Q	T	I	I	Q	H	I	T	K	N	H	R	Q	S	D	M	Q	N	T	D	P	M	S	M		Dpr10/DIP-⍺ (chains CD)	DIP-⍺	→	DIP-ɩ	0.01	-0.14	0.12	-0.17	-0.02	0.08	-0.39
				DIP-⍺	G	Y	R	G	L	K	A	D	T	K	A	I	I	H	N	I	T	H	N	P	R	S	E	D	M	Q	N	T	D	P	M	S	I
					1	2	3	4	5	6	7	8	9	10	11	12	13	14	15	16	17	18	19	20	21	22	23	24	25	26	27	28	29	30	31	32	33		Template complex	WT	→	MT	1	2	3	4	5	6	7
	Dpr6/DIP-⍺	DIP-⍺	→	DIP-κ	G	Y	K	A	V	R	V	D	T	Q	T	I	I	H	N	I	S	Q	N	S	R	E	T	D	M	Q	N	T	D	P	M	S	K		Dpr6/DIP-⍺	DIP-⍺	→	DIP-κ	0	0.08	-0.12	-0.28	1.4	0.18	-0.32
	Dpr10/DIP-⍺ (chains AB)	DIP-⍺	→	DIP-κ	G	Y	K	A	V	R	V	D	T	Q	T	I	I	H	N	I	S	Q	N	S	R	E	T	D	M	Q	N	T	D	P	M	S	K		Dpr10/DIP-⍺ (chains AB)	DIP-⍺	→	DIP-κ	0	0	-0.32	-0.23	1.58	-0.01	-0.29
	Dpr10/DIP-⍺ (chains CD)	DIP-⍺	→	DIP-κ	G	Y	K	A	V	R	V	D	T	Q	T	I	I	H	N	I	S	Q	N	S	R	E	T	D	M	Q	N	T	D	P	M	S	K		Dpr10/DIP-⍺ (chains CD)	DIP-⍺	→	DIP-κ	0	0	0.12	-0.17	1.2	0.08	-0.39
				DIP-⍺	G	Y	R	G	L	K	A	D	T	K	A	I	I	H	N	I	T	H	N	P	R	S	E	D	M	Q	N	T	D	P	M	S	I
	Why DIPs do not interact with Dpr4, Dpr1, and Dpr2?																																						Why DIPs do not interact with Dpr4, Dpr1, and Dpr2?
					1	2	3	4	5	6	7	8	9	10	11	12	13	14	15	16	17	18	19	20	21	22	23	24	25	26	27	28	29	30	31	32	33		Template complex	WT	→	MT	1	2	3	4	5	6	7
	Dpr4/DIP-η	DIP-η	→	DIP-ɣ	K	N	K	G	L	R	A	S	D	Q	T	V	L	Q	R	V	T	H	N	A	R	R	S	D	M	Q	N	T	S	P	M	K	V		Dpr4/DIP-η	DIP-η	→	DIP-ɣ	-0.01	0.15	0	0.63	-0.02	0	0.32
	Dpr1/DIP-η (chains AB)	DIP-η	→	DIP-ɣ	K	N	K	G	L	R	A	S	D	Q	T	V	L	Q	R	V	T	H	N	A	R	R	S	D	M	Q	N	T	S	P	M	K	V		Dpr1/DIP-η (chains AB)	DIP-η	→	DIP-ɣ	-0.01	0.06	0	0.46	-0.01	0	0.26
	Dpr1/DIP-η (chains CD)	DIP-η	→	DIP-ɣ	K	N	K	G	L	R	A	S	D	Q	T	V	L	Q	R	V	T	H	N	A	R	R	S	D	M	Q	N	T	S	P	M	K	V		Dpr1/DIP-η (chains CD)	DIP-η	→	DIP-ɣ	0	0.02	0	0.46	-0.01	0	0.26
	Dpr2/DIP-θ (chains AB)	DIP-θ	→	DIP-ɣ	K	N	K	G	L	R	A	S	D	Q	T	V	L	Q	R	V	T	H	N	A	R	R	S	D	M	Q	N	T	S	P	M	K	V		Dpr2/DIP-θ (chains AB)	DIP-θ	→	DIP-ɣ	-0.05	0.08	0	0.74	0	0	0.43
	Dpr2/DIP-θ (chains CD)	DIP-θ	→	DIP-ɣ	K	N	K	G	L	R	A	S	D	Q	T	V	L	Q	R	V	T	H	N	A	R	R	S	D	M	Q	N	T	S	P	M	K	V		Dpr2/DIP-θ (chains CD)	DIP-θ	→	DIP-ɣ	-0.02	0.44	0	0.6	0.02	0	0.61
				DIP-η	P	Y	K	A	L	R	V	D	T	Q	T	I	I	Q	H	I	T	K	N	Q	R	K	S	D	M	Q	N	T	D	P	M	S	M
				DIP-θ	T	Y	K	A	L	R	V	D	T	Q	T	I	I	Q	H	I	T	K	N	H	R	K	S	D	M	Q	N	T	D	P	M	S	V
					1	2	3	4	5	6	7	8	9	10	11	12	13	14	15	16	17	18	19	20	21	22	23	24	25	26	27	28	29	30	31	32	33		Template complex	WT	→	MT	1	2	3	4	5	6	7
	Dpr4/DIP-η	DIP-η	→	DIP-β	G	H	K	A	I	K	A	D	A	K	A	I	I	H	H	I	T	N	N	D	R	K	E	D	M	Q	N	T	D	P	M	M	T		Dpr4/DIP-η	DIP-η	→	DIP-β	-0.02	0.1	0	0	0.39	-0.02	0.32
	Dpr4/DIP-η	DIP-η	→	DIP-𝝺	H	Y	R	A	I	K	S	D	S	K	A	I	I	H	H	V	S	L	N	P	R	Q	N	D	M	Q	N	T	D	P	M	S	S		Dpr4/DIP-η	DIP-η	→	DIP-𝝺	-0.01	0	0.11	0	0.39	-0.02	0.4
	Dpr1/DIP-η (chains AB)	DIP-η	→	DIP-β	G	H	K	A	I	K	A	D	A	K	A	I	I	H	H	I	T	N	N	D	R	K	E	D	M	Q	N	T	D	P	M	M	T		Dpr1/DIP-η (chains AB)	DIP-η	→	DIP-β	-0.01	0.04	0	0	0.33	0.06	0.26
	Dpr1/DIP-η (chains AB)	DIP-η	→	DIP-𝝺	H	Y	R	A	I	K	S	D	S	K	A	I	I	H	H	V	S	L	N	P	R	Q	N	D	M	Q	N	T	D	P	M	S	S		Dpr1/DIP-η (chains AB)	DIP-η	→	DIP-𝝺	-0.01	-0.01	0.09	0	0.33	0.06	0.39
	Dpr1/DIP-η (chains CD)	DIP-η	→	DIP-β	G	H	K	A	I	K	A	D	A	K	A	I	I	H	H	I	T	N	N	D	R	K	E	D	M	Q	N	T	D	P	M	M	T		Dpr1/DIP-η (chains CD)	DIP-η	→	DIP-β	0	-0.01	0	0	0.37	0.98	0.26
	Dpr1/DIP-η (chains CD)	DIP-η	→	DIP-𝝺	H	Y	R	A	I	K	S	D	S	K	A	I	I	H	H	V	S	L	N	P	R	Q	N	D	M	Q	N	T	D	P	M	S	S		Dpr1/DIP-η (chains CD)	DIP-η	→	DIP-𝝺	0	0	0.27	0	0.37	0.98	0.39
	Dpr2/DIP-θ (chains AB)	DIP-θ	→	DIP-β	G	H	K	A	I	K	A	D	A	K	A	I	I	H	H	I	T	N	N	D	R	K	E	D	M	Q	N	T	D	P	M	M	T		Dpr2/DIP-θ (chains AB)	DIP-θ	→	DIP-β	0.04	0.02	0	0	0.72	0.16	0.43
	Dpr2/DIP-θ (chains AB)	DIP-θ	→	DIP-𝝺	H	Y	R	A	I	K	S	D	S	K	A	I	I	H	H	V	S	L	N	P	R	Q	N	D	M	Q	N	T	D	P	M	S	S		Dpr2/DIP-θ (chains AB)	DIP-θ	→	DIP-𝝺	0.01	0.01	0.24	0	0.72	0.16	0.64
	Dpr2/DIP-θ (chains CD)	DIP-θ	→	DIP-β	G	H	K	A	I	K	A	D	A	K	A	I	I	H	H	I	T	N	N	D	R	K	E	D	M	Q	N	T	D	P	M	M	T		Dpr2/DIP-θ (chains CD)	DIP-θ	→	DIP-β	-0.01	0.28	0	0	0.61	0.2	0.61
	Dpr2/DIP-θ (chains CD)	DIP-θ	→	DIP-𝝺	H	Y	R	A	I	K	S	D	S	K	A	I	I	H	H	V	S	L	N	P	R	Q	N	D	M	Q	N	T	D	P	M	S	S		Dpr2/DIP-θ (chains CD)	DIP-θ	→	DIP-𝝺	0.05	0.01	-0.01	0	0.61	0.2	0.82
				DIP-η	P	Y	K	A	L	R	V	D	T	Q	T	I	I	Q	H	I	T	K	N	Q	R	K	S	D	M	Q	N	T	D	P	M	S	M
				DIP-θ	T	Y	K	A	L	R	V	D	T	Q	T	I	I	Q	H	I	T	K	N	H	R	K	S	D	M	Q	N	T	D	P	M	S	V
					1	2	3	4	5	6	7	8	9	10	11	12	13	14	15	16	17	18	19	20	21	22	23	24	25	26	27	28	29	30	31	32	33		Template complex	WT	→	MT	1	2	3	4	5	6	7
	Dpr4/DIP-η	DIP-η	→	DIP-⍺	G	Y	R	G	L	K	A	D	T	K	A	I	I	H	N	I	T	H	N	P	R	S	E	D	M	Q	N	T	D	P	M	S	I		Dpr4/DIP-η	DIP-η	→	DIP-⍺	-0.02	0	0.11	0.63	-0.02	-0.02	0.32
	Dpr1/DIP-η (chains AB)	DIP-η	→	DIP-⍺	G	Y	R	G	L	K	A	D	T	K	A	I	I	H	N	I	T	H	N	P	R	S	E	D	M	Q	N	T	D	P	M	S	I		Dpr1/DIP-η (chains AB)	DIP-η	→	DIP-⍺	-0.01	-0.01	0.09	0.46	-0.01	0.06	0.26
	Dpr1/DIP-η (chains CD)	DIP-η	→	DIP-⍺	G	Y	R	G	L	K	A	D	T	K	A	I	I	H	N	I	T	H	N	P	R	S	E	D	M	Q	N	T	D	P	M	S	I		Dpr1/DIP-η (chains CD)	DIP-η	→	DIP-⍺	0	0	0.27	0.46	-0.01	0.98	0.26
	Dpr2/DIP-θ (chains AB)	DIP-θ	→	DIP-⍺	G	Y	R	G	L	K	A	D	T	K	A	I	I	H	N	I	T	H	N	P	R	S	E	D	M	Q	N	T	D	P	M	S	I		Dpr2/DIP-θ (chains AB)	DIP-θ	→	DIP-⍺	0.04	0.01	0.24	0.74	0	0.16	0.43
	Dpr2/DIP-θ (chains CD)	DIP-θ	→	DIP-⍺	G	Y	R	G	L	K	A	D	T	K	A	I	I	H	N	I	T	H	N	P	R	S	E	D	M	Q	N	T	D	P	M	S	I		Dpr2/DIP-θ (chains CD)	DIP-θ	→	DIP-⍺	-0.01	0.01	-0.01	0.6	0.02	0.2	0.61
				DIP-η	P	Y	K	A	L	R	V	D	T	Q	T	I	I	Q	H	I	T	K	N	Q	R	K	S	D	M	Q	N	T	D	P	M	S	M
				DIP-θ	T	Y	K	A	L	R	V	D	T	Q	T	I	I	Q	H	I	T	K	N	H	R	K	S	D	M	Q	N	T	D	P	M	S	V
					1	2	3	4	5	6	7	8	9	10	11	12	13	14	15	16	17	18	19	20	21	22	23	24	25	26	27	28	29	30	31	32	33		Template complex	WT	→	MT	1	2	3	4	5	6	7
	Dpr4/DIP-η	DIP-η	→	DIP-ζ	S	Y	K	A	M	H	F	E	Q	S	A	I	V	H	H	I	T	R	N	P	R	H	E	D	M	Q	N	T	V	T	A	T	F		Dpr4/DIP-η	DIP-η	→	DIP-ζ	-0.01	0	0	0	-0.23	-0.02	-0.05
	Dpr4/DIP-η	DIP-η	→	DIP-ε	S	Y	K	A	M	H	F	E	Q	S	A	I	V	H	H	I	T	R	N	P	R	Q	E	D	M	Q	N	T	V	T	A	T	Y		Dpr4/DIP-η	DIP-η	→	DIP-ε	-0.01	0	0	0	-0.23	-0.02	-0.05
	Dpr1/DIP-η (chains AB)	DIP-η	→	DIP-ζ	S	Y	K	A	M	H	F	E	Q	S	A	I	V	H	H	I	T	R	N	P	R	H	E	D	M	Q	N	T	V	T	A	T	F		Dpr1/DIP-η (chains AB)	DIP-η	→	DIP-ζ	-0.01	-0.01	0	0	-0.55	0.03	-0.43
	Dpr1/DIP-η (chains AB)	DIP-η	→	DIP-ε	S	Y	K	A	M	H	F	E	Q	S	A	I	V	H	H	I	T	R	N	P	R	Q	E	D	M	Q	N	T	V	T	A	T	Y		Dpr1/DIP-η (chains AB)	DIP-η	→	DIP-ε	-0.01	-0.01	0	0	-0.55	0.03	-0.43
	Dpr1/DIP-η (chains CD)	DIP-η	→	DIP-ζ	S	Y	K	A	M	H	F	E	Q	S	A	I	V	H	H	I	T	R	N	P	R	H	E	D	M	Q	N	T	V	T	A	T	F		Dpr1/DIP-η (chains CD)	DIP-η	→	DIP-ζ	0	0	0	0	-0.51	1.14	-0.25
	Dpr1/DIP-η (chains CD)	DIP-η	→	DIP-ε	S	Y	K	A	M	H	F	E	Q	S	A	I	V	H	H	I	T	R	N	P	R	Q	E	D	M	Q	N	T	V	T	A	T	Y		Dpr1/DIP-η (chains CD)	DIP-η	→	DIP-ε	0	0	0	0	-0.51	1.14	-0.25
	Dpr2/DIP-θ (chains AB)	DIP-θ	→	DIP-ζ	S	Y	K	A	M	H	F	E	Q	S	A	I	V	H	H	I	T	R	N	P	R	H	E	D	M	Q	N	T	V	T	A	T	F		Dpr2/DIP-θ (chains AB)	DIP-θ	→	DIP-ζ	0	0.01	0	0	0.77	0.22	0.09
	Dpr2/DIP-θ (chains AB)	DIP-θ	→	DIP-ε	S	Y	K	A	M	H	F	E	Q	S	A	I	V	H	H	I	T	R	N	P	R	Q	E	D	M	Q	N	T	V	T	A	T	Y		Dpr2/DIP-θ (chains AB)	DIP-θ	→	DIP-ε	0	0.01	0	0	0.77	0.22	0.09
	Dpr2/DIP-θ (chains CD)	DIP-θ	→	DIP-ζ	S	Y	K	A	M	H	F	E	Q	S	A	I	V	H	H	I	T	R	N	P	R	H	E	D	M	Q	N	T	V	T	A	T	F		Dpr2/DIP-θ (chains CD)	DIP-θ	→	DIP-ζ	0	0.01	0	0	0.11	0.29	-0.2
	Dpr2/DIP-θ (chains CD)	DIP-θ	→	DIP-ε	S	Y	K	A	M	H	F	E	Q	S	A	I	V	H	H	I	T	R	N	P	R	Q	E	D	M	Q	N	T	V	T	A	T	Y		Dpr2/DIP-θ (chains CD)	DIP-θ	→	DIP-ε	0	0.01	0	0	0.11	0.29	-0.2
				DIP-η	P	Y	K	A	L	R	V	D	T	Q	T	I	I	Q	H	I	T	K	N	Q	R	K	S	D	M	Q	N	T	D	P	M	S	M
				DIP-θ	T	Y	K	A	L	R	V	D	T	Q	T	I	I	Q	H	I	T	K	N	H	R	K	S	D	M	Q	N	T	D	P	M	S	V
					1	2	3	4	5	6	7	8	9	10	11	12	13	14	15	16	17	18	19	20	21	22	23	24	25	26	27	28	29	30	31	32	33		Template complex	WT	→	MT	1	2	3	4	5	6	7
	Dpr4/DIP-η	DIP-η	→	DIP-δ	G	Y	K	A	I	H	I	D	R	Q	M	I	I	H	H	I	S	R	I	P	R	H	D	D	M	Q	N	T	N	P	M	S	V		Dpr4/DIP-η	DIP-η	→	DIP-δ	-0.02	0	0	0	0.39	-0.02	0.16
	Dpr1/DIP-η (chains AB)	DIP-η	→	DIP-δ	G	Y	K	A	I	H	I	D	R	Q	M	I	I	H	H	I	S	R	I	P	R	H	D	D	M	Q	N	T	N	P	M	S	V		Dpr1/DIP-η (chains AB)	DIP-η	→	DIP-δ	-0.01	-0.01	0	0	1.16	0	0
	Dpr1/DIP-η (chains CD)	DIP-η	→	DIP-δ	G	Y	K	A	I	H	I	D	R	Q	M	I	I	H	H	I	S	R	I	P	R	H	D	D	M	Q	N	T	N	P	M	S	V		Dpr1/DIP-η (chains CD)	DIP-η	→	DIP-δ	0	0	0	0	0.37	1.14	0.44
	Dpr2/DIP-θ (chains AB)	DIP-θ	→	DIP-δ	G	Y	K	A	I	H	I	D	R	Q	M	I	I	H	H	I	S	R	I	P	R	H	D	D	M	Q	N	T	N	P	M	S	V		Dpr2/DIP-θ (chains AB)	DIP-θ	→	DIP-δ	0.04	0.01	0	0	0.72	0.22	0.17
	Dpr2/DIP-θ (chains CD)	DIP-θ	→	DIP-δ	G	Y	K	A	I	H	I	D	R	Q	M	I	I	H	H	I	S	R	I	P	R	H	D	D	M	Q	N	T	N	P	M	S	V		Dpr2/DIP-θ (chains CD)	DIP-θ	→	DIP-δ	-0.01	0.01	0	0	0.61	0.29	0.08
				DIP-η	P	Y	K	A	L	R	V	D	T	Q	T	I	I	Q	H	I	T	K	N	Q	R	K	S	D	M	Q	N	T	D	P	M	S	M
				DIP-θ	T	Y	K	A	L	R	V	D	T	Q	T	I	I	Q	H	I	T	K	N	H	R	K	S	D	M	Q	N	T	D	P	M	S	V
					1	2	3	4	5	6	7	8	9	10	11	12	13	14	15	16	17	18	19	20	21	22	23	24	25	26	27	28	29	30	31	32	33		Template complex	WT	→	MT	1	2	3	4	5	6	7
	Dpr4/DIP-η	DIP-η	→	DIP-κ	G	Y	K	A	V	R	V	D	T	Q	T	I	I	H	N	I	S	Q	N	S	R	E	T	D	M	Q	N	T	D	P	M	S	K		Dpr4/DIP-η	DIP-η	→	DIP-κ	-0.02	0	0	0	0.98	0	0
	Dpr1/DIP-η (chains AB)	DIP-η	→	DIP-κ	G	Y	K	A	V	R	V	D	T	Q	T	I	I	H	N	I	S	Q	N	S	R	E	T	D	M	Q	N	T	D	P	M	S	K		Dpr1/DIP-η (chains AB)	DIP-η	→	DIP-κ	-0.01	-0.01	0	0	0.33	0.03	0.12
	Dpr1/DIP-η (chains CD)	DIP-η	→	DIP-κ	G	Y	K	A	V	R	V	D	T	Q	T	I	I	H	N	I	S	Q	N	S	R	E	T	D	M	Q	N	T	D	P	M	S	K		Dpr1/DIP-η (chains CD)	DIP-η	→	DIP-κ	0	0	0	0	1.14	0	0
	Dpr2/DIP-θ (chains AB)	DIP-θ	→	DIP-κ	G	Y	K	A	V	R	V	D	T	Q	T	I	I	H	N	I	S	Q	N	S	R	E	T	D	M	Q	N	T	D	P	M	S	K		Dpr2/DIP-θ (chains AB)	DIP-θ	→	DIP-κ	0.04	0.01	0	0	1.2	0	0
	Dpr2/DIP-θ (chains CD)	DIP-θ	→	DIP-κ	G	Y	K	A	V	R	V	D	T	Q	T	I	I	H	N	I	S	Q	N	S	R	E	T	D	M	Q	N	T	D	P	M	S	K		Dpr2/DIP-θ (chains CD)	DIP-θ	→	DIP-κ	-0.01	0.01	0	0	1.38	0	0.01
				DIP-η	P	Y	K	A	L	R	V	D	T	Q	T	I	I	Q	H	I	T	K	N	Q	R	K	S	D	M	Q	N	T	D	P	M	S	M
				DIP-θ	T	Y	K	A	L	R	V	D	T	Q	T	I	I	Q	H	I	T	K	N	H	R	K	S	D	M	Q	N	T	D	P	M	S	V
	Why DIPs do not interact with Dpr8?																																						Why DIPs do not interact with Dpr8?
					1	2	3	4	5	6	7	8	9	10	11	12	13	14	15	16	17	18	19	20	21	22	23	24	25	26	27	28	29	30	31	32	33		Template complex	WT	→	MT	1	2	3	4	5	6	7
	Dpr8/DIP-β	DIP-β	→	DIP-ɣ	K	N	K	G	L	R	A	S	D	Q	T	V	L	Q	R	V	T	H	N	A	R	R	S	D	M	Q	N	T	S	P	M	K	V		Dpr8/DIP-β	DIP-β	→	DIP-ɣ	0.14	-0.07	-0.11	0.66	0.48	-0.01	0
				DIP-β	G	H	K	A	I	K	A	D	A	K	A	I	I	H	H	I	T	N	N	D	R	K	E	D	M	Q	N	T	D	P	M	M	T
					1	2	3	4	5	6	7	8	9	10	11	12	13	14	15	16	17	18	19	20	21	22	23	24	25	26	27	28	29	30	31	32	33		Template complex	WT	→	MT	1	2	3	4	5	6	7
	Dpr8/DIP-β	DIP-β	→	DIP-⍺	G	Y	R	G	L	K	A	D	T	K	A	I	I	H	N	I	T	H	N	P	R	S	E	D	M	Q	N	T	D	P	M	S	I		Dpr8/DIP-β	DIP-β	→	DIP-⍺	0	0.13	0	0.66	0.48	0	0
				DIP-β	G	H	K	A	I	K	A	D	A	K	A	I	I	H	H	I	T	N	N	D	R	K	E	D	M	Q	N	T	D	P	M	M	T
					1	2	3	4	5	6	7	8	9	10	11	12	13	14	15	16	17	18	19	20	21	22	23	24	25	26	27	28	29	30	31	32	33		Template complex	WT	→	MT	1	2	3	4	5	6	7
	Dpr8/DIP-β	DIP-β	→	DIP-ζ	S	Y	K	A	M	H	F	E	Q	S	A	I	V	H	H	I	T	R	N	P	R	H	E	D	M	Q	N	T	V	T	A	T	F		Dpr8/DIP-β	DIP-β	→	DIP-ζ	0	0.13	-0.11	0	1.05	-0.03	-0.33
	Dpr8/DIP-β	DIP-β	→	DIP-ε	S	Y	K	A	M	H	F	E	Q	S	A	I	V	H	H	I	T	R	N	P	R	Q	E	D	M	Q	N	T	V	T	A	T	Y		Dpr8/DIP-β	DIP-β	→	DIP-ε	0	0.13	-0.11	0	1.05	-0.03	-0.33
				DIP-β	G	H	K	A	I	K	A	D	A	K	A	I	I	H	H	I	T	N	N	D	R	K	E	D	M	Q	N	T	D	P	M	M	T
					1	2	3	4	5	6	7	8	9	10	11	12	13	14	15	16	17	18	19	20	21	22	23	24	25	26	27	28	29	30	31	32	33		Template complex	WT	→	MT	1	2	3	4	5	6	7
	Dpr8/DIP-β	DIP-β	→	DIP-δ	G	Y	K	A	I	H	I	D	R	Q	M	I	I	H	H	I	S	R	I	P	R	H	D	D	M	Q	N	T	N	P	M	S	V		Dpr8/DIP-β	DIP-β	→	DIP-δ	0	0.13	-0.11	0	0	-0.03	-0.1
				DIP-β	G	H	K	A	I	K	A	D	A	K	A	I	I	H	H	I	T	N	N	D	R	K	E	D	M	Q	N	T	D	P	M	M	T
					1	2	3	4	5	6	7	8	9	10	11	12	13	14	15	16	17	18	19	20	21	22	23	24	25	26	27	28	29	30	31	32	33		Template complex	WT	→	MT	1	2	3	4	5	6	7
	Dpr8/DIP-β	DIP-β	→	DIP-η	P	Y	K	A	L	R	V	D	T	Q	T	I	I	Q	H	I	T	K	N	Q	R	K	S	D	M	Q	N	T	D	P	M	S	M		Dpr8/DIP-β	DIP-β	→	DIP-η	0	0.13	-0.11	0	0.48	-0.01	-0.22
	Dpr8/DIP-β	DIP-β	→	DIP-θ	T	Y	K	A	L	R	V	D	T	Q	T	I	I	Q	H	I	T	K	N	H	R	K	S	D	M	Q	N	T	D	P	M	S	V		Dpr8/DIP-β	DIP-β	→	DIP-θ	0	0.13	-0.11	0	0.48	-0.01	-0.22
	Dpr8/DIP-β	DIP-β	→	DIP-ɩ	S	F	K	A	L	R	V	D	T	Q	T	I	I	Q	H	I	T	K	N	H	R	Q	S	D	M	Q	N	T	D	P	M	S	M		Dpr8/DIP-β	DIP-β	→	DIP-ɩ	0	0.11	-0.11	0	0.48	-0.01	-0.22
				DIP-β	G	H	K	A	I	K	A	D	A	K	A	I	I	H	H	I	T	N	N	D	R	K	E	D	M	Q	N	T	D	P	M	M	T
					1	2	3	4	5	6	7	8	9	10	11	12	13	14	15	16	17	18	19	20	21	22	23	24	25	26	27	28	29	30	31	32	33		Template complex	WT	→	MT	1	2	3	4	5	6	7
	Dpr8/DIP-β	DIP-β	→	DIP-κ	G	Y	K	A	V	R	V	D	T	Q	T	I	I	H	N	I	S	Q	N	S	R	E	T	D	M	Q	N	T	D	P	M	S	K		Dpr8/DIP-β	DIP-β	→	DIP-κ	0	0.13	-0.11	0	0.29	-0.01	-0.22
				DIP-β	G	H	K	A	I	K	A	D	A	K	A	I	I	H	H	I	T	N	N	D	R	K	E	D	M	Q	N	T	D	P	M	M	T
	Why DIPs do not interact with Dpr12?																																						Why DIPs do not interact with Dpr12?
					1	2	3	4	5	6	7	8	9	10	11	12	13	14	15	16	17	18	19	20	21	22	23	24	25	26	27	28	29	30	31	32	33		Template complex	WT	→	MT	1	2	3	4	5	6	7
	Dpr12/DIP-δ	DIP-δ	→	DIP-ɣ	K	N	K	G	L	R	A	S	D	Q	T	V	L	Q	R	V	T	H	N	A	R	R	S	D	M	Q	N	T	S	P	M	K	V		Dpr12/DIP-δ	DIP-δ	→	DIP-ɣ	-0.02	0.41	0	0.54	-0.23	-0.05	0.59
				DIP-δ	G	Y	K	A	I	H	I	D	R	Q	M	I	I	H	H	I	S	R	I	P	R	H	D	D	M	Q	N	T	N	P	M	S	V
					1	2	3	4	5	6	7	8	9	10	11	12	13	14	15	16	17	18	19	20	21	22	23	24	25	26	27	28	29	30	31	32	33		Template complex	WT	→	MT	1	2	3	4	5	6	7
	Dpr12/DIP-δ	DIP-δ	→	DIP-β	G	H	K	A	I	K	A	D	A	K	A	I	I	H	H	I	T	N	N	D	R	K	E	D	M	Q	N	T	D	P	M	M	T		Dpr12/DIP-δ	DIP-δ	→	DIP-β	0	0.29	0	0	-0.01	-0.13	0.59
	Dpr12/DIP-δ	DIP-δ	→	DIP-𝝺	H	Y	R	A	I	K	S	D	S	K	A	I	I	H	H	V	S	L	N	P	R	Q	N	D	M	Q	N	T	D	P	M	S	S		Dpr12/DIP-δ	DIP-δ	→	DIP-𝝺	0.04	0	0.14	0	-0.01	-0.13	0.87
				DIP-δ	G	Y	K	A	I	H	I	D	R	Q	M	I	I	H	H	I	S	R	I	P	R	H	D	D	M	Q	N	T	N	P	M	S	V
					1	2	3	4	5	6	7	8	9	10	11	12	13	14	15	16	17	18	19	20	21	22	23	24	25	26	27	28	29	30	31	32	33		Template complex	WT	→	MT	1	2	3	4	5	6	7
	Dpr12/DIP-δ	DIP-δ	→	DIP-⍺	G	Y	R	G	L	K	A	D	T	K	A	I	I	H	N	I	T	H	N	P	R	S	E	D	M	Q	N	T	D	P	M	S	I		Dpr12/DIP-δ	DIP-δ	→	DIP-⍺	0	0	0	0.54	-0.23	-0.13	0.59
				DIP-δ	G	Y	K	A	I	H	I	D	R	Q	M	I	I	H	H	I	S	R	I	P	R	H	D	D	M	Q	N	T	N	P	M	S	V
					1	2	3	4	5	6	7	8	9	10	11	12	13	14	15	16	17	18	19	20	21	22	23	24	25	26	27	28	29	30	31	32	33		Template complex	WT	→	MT	1	2	3	4	5	6	7
	Dpr12/DIP-δ	DIP-δ	→	DIP-ζ	S	Y	K	A	M	H	F	E	Q	S	A	I	V	H	H	I	T	R	N	P	R	H	E	D	M	Q	N	T	V	T	A	T	F		Dpr12/DIP-δ	DIP-δ	→	DIP-ζ	0.05	0	0	0	0.19	0.03	0.36
	Dpr12/DIP-δ	DIP-δ	→	DIP-ε	S	Y	K	A	M	H	F	E	Q	S	A	I	V	H	H	I	T	R	N	P	R	Q	E	D	M	Q	N	T	V	T	A	T	Y		Dpr12/DIP-δ	DIP-δ	→	DIP-ε	0.05	0	0	0	0.19	0.03	0.36
				DIP-δ	G	Y	K	A	I	H	I	D	R	Q	M	I	I	H	H	I	S	R	I	P	R	H	D	D	M	Q	N	T	N	P	M	S	V
					1	2	3	4	5	6	7	8	9	10	11	12	13	14	15	16	17	18	19	20	21	22	23	24	25	26	27	28	29	30	31	32	33		Template complex	WT	→	MT	1	2	3	4	5	6	7
	Dpr12/DIP-δ	DIP-δ	→	DIP-η	P	Y	K	A	L	R	V	D	T	Q	T	I	I	Q	H	I	T	K	N	Q	R	K	S	D	M	Q	N	T	D	P	M	S	M		Dpr12/DIP-δ	DIP-δ	→	DIP-η	0.04	0	0	0	-0.23	-0.05	0.08
	Dpr12/DIP-δ	DIP-δ	→	DIP-θ	T	Y	K	A	L	R	V	D	T	Q	T	I	I	Q	H	I	T	K	N	H	R	K	S	D	M	Q	N	T	D	P	M	S	V		Dpr12/DIP-δ	DIP-δ	→	DIP-θ	0.04	0	0	0	-0.23	-0.05	0.08
	Dpr12/DIP-δ	DIP-δ	→	DIP-ɩ	S	F	K	A	L	R	V	D	T	Q	T	I	I	Q	H	I	T	K	N	H	R	Q	S	D	M	Q	N	T	D	P	M	S	M		Dpr12/DIP-δ	DIP-δ	→	DIP-ɩ	0.05	-0.07	0	0	-0.23	-0.05	0.08
				DIP-δ	G	Y	K	A	I	H	I	D	R	Q	M	I	I	H	H	I	S	R	I	P	R	H	D	D	M	Q	N	T	N	P	M	S	V
					1	2	3	4	5	6	7	8	9	10	11	12	13	14	15	16	17	18	19	20	21	22	23	24	25	26	27	28	29	30	31	32	33		Template complex	WT	→	MT	1	2	3	4	5	6	7
	Dpr12/DIP-δ	DIP-δ	→	DIP-κ	G	Y	K	A	V	R	V	D	T	Q	T	I	I	H	N	I	S	Q	N	S	R	E	T	D	M	Q	N	T	D	P	M	S	K		Dpr12/DIP-δ	DIP-δ	→	DIP-κ	0	0	0	0	0.43	-0.05	0.08
				DIP-δ	G	Y	K	A	I	H	I	D	R	Q	M	I	I	H	H	I	S	R	I	P	R	H	D	D	M	Q	N	T	N	P	M	S	V
	Why DIPs do not interact with Dpr13?																																						Why DIPs do not interact with Dpr13?
					1	2	3	4	5	6	7	8	9	10	11	12	13	14	15	16	17	18	19	20	21	22	23	24	25	26	27	28	29	30	31	32	33		Template complex	WT	→	MT	1	2	3	4	5	6	7
	Dpr13/DIP-ε	DIP-ε	→	DIP-ɣ	K	N	K	G	L	R	A	S	D	Q	T	V	L	Q	R	V	T	H	N	A	R	R	S	D	M	Q	N	T	S	P	M	K	V		Dpr13/DIP-ε	DIP-ε	→	DIP-ɣ	-0.14	0.03	0.01	0.43	0.61	-0.1	0.94
				DIP-ε	S	Y	K	A	M	H	F	E	Q	S	A	I	V	H	H	I	T	R	N	P	R	Q	E	D	M	Q	N	T	V	T	A	T	Y
					1	2	3	4	5	6	7	8	9	10	11	12	13	14	15	16	17	18	19	20	21	22	23	24	25	26	27	28	29	30	31	32	33		Template complex	WT	→	MT	1	2	3	4	5	6	7
	Dpr13/DIP-ε	DIP-ε	→	DIP-β	G	H	K	A	I	K	A	D	A	K	A	I	I	H	H	I	T	N	N	D	R	K	E	D	M	Q	N	T	D	P	M	M	T		Dpr13/DIP-ε	DIP-ε	→	DIP-β	-0.01	0.15	0.01	0	0.92	-0.12	0.96
	Dpr13/DIP-ε	DIP-ε	→	DIP-𝝺	H	Y	R	A	I	K	S	D	S	K	A	I	I	H	H	V	S	L	N	P	R	Q	N	D	M	Q	N	T	D	P	M	S	S		Dpr13/DIP-ε	DIP-ε	→	DIP-𝝺	-0.05	0	0.04	0	0.92	-0.12	1.22
				DIP-ε	S	Y	K	A	M	H	F	E	Q	S	A	I	V	H	H	I	T	R	N	P	R	Q	E	D	M	Q	N	T	V	T	A	T	Y
					1	2	3	4	5	6	7	8	9	10	11	12	13	14	15	16	17	18	19	20	21	22	23	24	25	26	27	28	29	30	31	32	33		Template complex	WT	→	MT	1	2	3	4	5	6	7
	Dpr13/DIP-ε	DIP-ε	→	DIP-⍺	G	Y	R	G	L	K	A	D	T	K	A	I	I	H	N	I	T	H	N	P	R	S	E	D	M	Q	N	T	D	P	M	S	I		Dpr13/DIP-ε	DIP-ε	→	DIP-⍺	-0.01	0	0.04	0.43	0.61	-0.12	0.96
				DIP-ε	S	Y	K	A	M	H	F	E	Q	S	A	I	V	H	H	I	T	R	N	P	R	Q	E	D	M	Q	N	T	V	T	A	T	Y
					1	2	3	4	5	6	7	8	9	10	11	12	13	14	15	16	17	18	19	20	21	22	23	24	25	26	27	28	29	30	31	32	33		Template complex	WT	→	MT	1	2	3	4	5	6	7
	Dpr13/DIP-ε	DIP-ε	→	DIP-δ	G	Y	K	A	I	H	I	D	R	Q	M	I	I	H	H	I	S	R	I	P	R	H	D	D	M	Q	N	T	N	P	M	S	V		Dpr13/DIP-ε	DIP-ε	→	DIP-δ	-0.01	0	0.01	0	0.92	-0.03	0.52
				DIP-ε	S	Y	K	A	M	H	F	E	Q	S	A	I	V	H	H	I	T	R	N	P	R	Q	E	D	M	Q	N	T	V	T	A	T	Y
					1	2	3	4	5	6	7	8	9	10	11	12	13	14	15	16	17	18	19	20	21	22	23	24	25	26	27	28	29	30	31	32	33		Template complex	WT	→	MT	1	2	3	4	5	6	7
	Dpr13/DIP-ε	DIP-ε	→	DIP-η	P	Y	K	A	L	R	V	D	T	Q	T	I	I	Q	H	I	T	K	N	Q	R	K	S	D	M	Q	N	T	D	P	M	S	M		Dpr13/DIP-ε	DIP-ε	→	DIP-η	-0.04	0	0.01	0	0.61	-0.1	0.54
	Dpr13/DIP-ε	DIP-ε	→	DIP-θ	T	Y	K	A	L	R	V	D	T	Q	T	I	I	Q	H	I	T	K	N	H	R	K	S	D	M	Q	N	T	D	P	M	S	V		Dpr13/DIP-ε	DIP-ε	→	DIP-θ	-0.05	0	0.01	0	0.61	-0.1	0.54
	Dpr13/DIP-ε	DIP-ε	→	DIP-ɩ	S	F	K	A	L	R	V	D	T	Q	T	I	I	Q	H	I	T	K	N	H	R	Q	S	D	M	Q	N	T	D	P	M	S	M		Dpr13/DIP-ε	DIP-ε	→	DIP-ɩ	0	0.03	0.01	0	0.61	-0.1	0.54
				DIP-ε	S	Y	K	A	M	H	F	E	Q	S	A	I	V	H	H	I	T	R	N	P	R	Q	E	D	M	Q	N	T	V	T	A	T	Y
					1	2	3	4	5	6	7	8	9	10	11	12	13	14	15	16	17	18	19	20	21	22	23	24	25	26	27	28	29	30	31	32	33		Template complex	WT	→	MT	1	2	3	4	5	6	7
	Dpr13/DIP-ε	DIP-ε	→	DIP-κ	G	Y	K	A	V	R	V	D	T	Q	T	I	I	H	N	I	S	Q	N	S	R	E	T	D	M	Q	N	T	D	P	M	S	K		Dpr13/DIP-ε	DIP-ε	→	DIP-κ	-0.01	0	0.01	0	0.76	-0.1	0.54
				DIP-ε	S	Y	K	A	M	H	F	E	Q	S	A	I	V	H	H	I	T	R	N	P	R	Q	E	D	M	Q	N	T	V	T	A	T	Y
	Why DIPs do not interact with Dpr7?																																						Why DIPs do not interact with Dpr7?
					1	2	3	4	5	6	7	8	9	10	11	12	13	14	15	16	17	18	19	20	21	22	23	24	25	26	27	28	29	30	31	32	33		Template complex	WT	→	MT	1	2	3	4	5	6	7
	Dpr7/DIP-κ	DIP-κ	→	DIP-ɣ	K	N	K	G	L	R	A	S	D	Q	T	V	L	Q	R	V	T	H	N	A	R	R	S	D	M	Q	N	T	S	P	M	K	V		Dpr7/DIP-κ	DIP-κ	→	DIP-ɣ	0	-0.24	0	0.54	0.21	0	0.57
				DIP-κ	G	Y	K	A	V	R	V	D	T	Q	T	I	I	H	N	I	S	Q	N	S	R	E	T	D	M	Q	N	T	D	P	M	S	K
					1	2	3	4	5	6	7	8	9	10	11	12	13	14	15	16	17	18	19	20	21	22	23	24	25	26	27	28	29	30	31	32	33		Template complex	WT	→	MT	1	2	3	4	5	6	7
	Dpr7/DIP-κ	DIP-κ	→	DIP-⍺	G	Y	R	G	L	K	A	D	T	K	A	I	I	H	N	I	T	H	N	P	R	S	E	D	M	Q	N	T	D	P	M	S	I		Dpr7/DIP-κ	DIP-κ	→	DIP-⍺	0	0	0.12	0.54	0.21	0.08	0.57
				DIP-κ	G	Y	K	A	V	R	V	D	T	Q	T	I	I	H	N	I	S	Q	N	S	R	E	T	D	M	Q	N	T	D	P	M	S	K
					1	2	3	4	5	6	7	8	9	10	11	12	13	14	15	16	17	18	19	20	21	22	23	24	25	26	27	28	29	30	31	32	33		Template complex	WT	→	MT	1	2	3	4	5	6	7
	Dpr7/DIP-κ	DIP-κ	→	DIP-β	G	H	K	A	I	K	A	D	A	K	A	I	I	H	H	I	T	N	N	D	R	K	E	D	M	Q	N	T	D	P	M	M	T		Dpr7/DIP-κ	DIP-κ	→	DIP-β	0	-0.02	0	0	0.13	0.08	0.57
	Dpr7/DIP-κ	DIP-κ	→	DIP-𝝺	H	Y	R	A	I	K	S	D	S	K	A	I	I	H	H	V	S	L	N	P	R	Q	N	D	M	Q	N	T	D	P	M	S	S		Dpr7/DIP-κ	DIP-κ	→	DIP-𝝺	0	0	0.12	0	0.13	0.08	0.76
				DIP-κ	G	Y	K	A	V	R	V	D	T	Q	T	I	I	H	N	I	S	Q	N	S	R	E	T	D	M	Q	N	T	D	P	M	S	K
					1	2	3	4	5	6	7	8	9	10	11	12	13	14	15	16	17	18	19	20	21	22	23	24	25	26	27	28	29	30	31	32	33		Template complex	WT	→	MT	1	2	3	4	5	6	7
	Dpr7/DIP-κ	DIP-κ	→	DIP-ζ	S	Y	K	A	M	H	F	E	Q	S	A	I	V	H	H	I	T	R	N	P	R	H	E	D	M	Q	N	T	V	T	A	T	F		Dpr7/DIP-κ	DIP-κ	→	DIP-ζ	0	0	0	0	0.43	0.09	-0.4
	Dpr7/DIP-κ	DIP-κ	→	DIP-ε	S	Y	K	A	M	H	F	E	Q	S	A	I	V	H	H	I	T	R	N	P	R	Q	E	D	M	Q	N	T	V	T	A	T	Y		Dpr7/DIP-κ	DIP-κ	→	DIP-ε	0	0	0	0	0.43	0.09	-0.4
				DIP-κ	G	Y	K	A	V	R	V	D	T	Q	T	I	I	H	N	I	S	Q	N	S	R	E	T	D	M	Q	N	T	D	P	M	S	K
					1	2	3	4	5	6	7	8	9	10	11	12	13	14	15	16	17	18	19	20	21	22	23	24	25	26	27	28	29	30	31	32	33		Template complex	WT	→	MT	1	2	3	4	5	6	7
	Dpr7/DIP-κ	DIP-κ	→	DIP-δ	G	Y	K	A	I	H	I	D	R	Q	M	I	I	H	H	I	S	R	I	P	R	H	D	D	M	Q	N	T	N	P	M	S	V		Dpr7/DIP-κ	DIP-κ	→	DIP-δ	0	0	0	0	0.13	0.09	0.24
				DIP-κ	G	Y	K	A	V	R	V	D	T	Q	T	I	I	H	N	I	S	Q	N	S	R	E	T	D	M	Q	N	T	D	P	M	S	K
					1	2	3	4	5	6	7	8	9	10	11	12	13	14	15	16	17	18	19	20	21	22	23	24	25	26	27	28	29	30	31	32	33		Template complex	WT	→	MT	1	2	3	4	5	6	7
	Dpr7/DIP-κ	DIP-κ	→	DIP-η	P	Y	K	A	L	R	V	D	T	Q	T	I	I	Q	H	I	T	K	N	Q	R	K	S	D	M	Q	N	T	D	P	M	S	M		Dpr7/DIP-κ	DIP-κ	→	DIP-η	0	0	0	0	0.21	0	0
	Dpr7/DIP-κ	DIP-κ	→	DIP-θ	T	Y	K	A	L	R	V	D	T	Q	T	I	I	Q	H	I	T	K	N	H	R	K	S	D	M	Q	N	T	D	P	M	S	V		Dpr7/DIP-κ	DIP-κ	→	DIP-θ	-0.01	0	0	0	0.21	0	0
	Dpr7/DIP-κ	DIP-κ	→	DIP-ɩ	S	F	K	A	L	R	V	D	T	Q	T	I	I	Q	H	I	T	K	N	H	R	Q	S	D	M	Q	N	T	D	P	M	S	M		Dpr7/DIP-κ	DIP-κ	→	DIP-ɩ	0	-0.01	0	0	0.21	0	0
				DIP-κ	G	Y	K	A	V	R	V	D	T	Q	T	I	I	H	N	I	S	Q	N	S	R	E	T	D	M	Q	N	T	D	P	M	S	K
[truncated: 26 more columns]
