# Supplementary material for: DIP/Dpr interactions and the evolutionary design of specificity in protein families
Source: Nat Commun. 2020 May 1;11:2125. doi: 10.1038/s41467-020-15981-8 (PMC7195491; doi:10.1038/s41467-020-15981-8)
Supplement: Supplementary file 6 — Source data file [file 41467_2020_15981_MOESM6_ESM.xlsx]

## Sheet: Fig 3
					Figure 3A
n	DIP-α/Dpr10
1	1.597
2	1.549
3	1.644
4	1.359
5	1.429
6	1.55
average	1.52133
stdev	0.106993
					Figure 3C
					Figure 3D

## Sheet: Fig 4
					Figure 4A,B,C (see also source data in the tab for Supplementary Fig 3)
		n	DIP-γ/Dpr11
		1	7.15
		2	7.39
		3	7.39
		4	8.54
		5	9.19
		average	7.932
		stdev	0.887592

## Sheet: Suppl Fig1
		Supplementary Fig.1A								Supplementary Fig.1B																Supplementary Fig.1C
																								n	DIP-α K10Q						n	DIP-α K10Q G4S						n	DIP-α K10Q S32D
																								1	17.8						1	52						1	60.6
																								2	21.6						2	40.6						2	68.3
																								average	19.7						average	46.3						average	64.45
	Note: Average KD for Dpr6/DIP-⍺ wild-type interaction can be found in the Source data tab for Supplementary Fig 2
	Note: Average KD for DIP-⍺/Dpr10 wild-type interaction can be found in the Source data tab for Fig 3

## Sheet: Suppl Fig 2
	n	DIP-α/Dpr6				Note: Average KD for DIP-⍺/Dpr10 wild-type interaction can be found in the Source data tab for Fig 3
	1	1.933
	2	2.36
	3	1.982
	4	2.011
	5	2.01
	6	1.91
	average	2.03433
	stdev	0.164719

## Sheet: Suppl Fig3
					Supplementary Figure 3A
					Supplementary Figure 3B
					Supplementary Figure 3C
	Note: Average KD for DIP-⍺/Dpr10 wild-type interaction can be found in the Source data tab for Fig 3
	Note: Average KD for DIP-ɣ/Dpr11 wild-type interaction can be found in the Source data tab for Fig 4

## Sheet: Suppl Fig4
							DIP-α
						DIP-β(G)
						DIP-α
						DIP-β(G)
						DIP-γ
	Note: Average KD for DIP-⍺/Dpr10 wild-type interaction can be found in the Source data tab for Fig 3
	Note: Average KD for DIP-ɣ/Dpr11 wild-type interaction can be found in the Source data tab for Fig 4
